# Supplementary material for: Process Regulation of Microbial-Driven Aldehyde Metabolism in Sauce-Flavor Baijiu Fermentation
Source: Foods. 2025 Dec 21;15(1):17. doi: 10.3390/foods15010017 (PMC12785534; doi:10.3390/foods15010017)
Supplement: Supplementary file 1 [file foods-15-00017-s001.zip]

Archive with 2 entries (2 files):
- supplementary materials.xlsx
- Supplementary_Material.pdf
