# Supplementary material for: Process Regulation of Microbial-Driven Aldehyde Metabolism in Sauce-Flavor Baijiu Fermentation
Source: Foods. 2025 Dec 21;15(1):17. doi: 10.3390/foods15010017 (PMC12785534; doi:10.3390/foods15010017)
Supplement: Supplementary file 1 [file foods-15-00017-s001.zip › supplementary materials.xlsx]

## Sheet: SD7M1D0 D
Compound number	Retention time (minutes)	Scan number	Area (Ab*s)	Baseline height (Ab)	Absolute height (Ab)	Peak width 50% (minutes)	The number of matching items	Match name	Quality	Molecular weight (amu)	CAS number	Spectral library	Entry number spectrum library	Content (mg/kg)
1	5.286	364	358743	21536	302346	0.028	1	Acetaldehyde	83	44.026	000075-07-0	C:\Database\NIST05a.L	71	0.0174587
2	5.316	369	575308	17533	297832	0.055	1	Ethylene oxide	78	44.026	000075-21-8	C:\Database\NIST05a.L	74	0.0279981
3	5.383	380	370283	18820	297922	0.033	1	Ethylene oxide	78	44.026	000075-21-8	C:\Database\NIST05a.L	74	0.0180203
4	5.419	386	173641	15427	293911	0.019	1	Ethylene oxide	78	44.026	000075-21-8	C:\Database\NIST05a.L	74	0.00845047
5	5.498	399	245082	16608	293672	0.025	1	Acetaldehyde	72	44.026	000075-07-0	C:\Database\NIST05a.L	71	0.0119272
6	5.594	415	147210	13551	288935	0.018	1	Ethylene oxide	78	44.026	000075-21-8	C:\Database\NIST05a.L	74	0.00716417
7	6.561	575	3935433	59674	324588	0.11	1	Cyclotrisiloxane, hexamethyl-	90	222.056	000541-05-9	C:\Database\NIST05a.L	73123	0.191523
8	6.603	582	6277357	59805	324463	0.175	1	Cyclotrisiloxane, hexamethyl-	90	222.056	000541-05-9	C:\Database\NIST05a.L	73123	0.305496
9	6.833	620	887239	34596	297869	0.043	1	Cyclotrisiloxane, hexamethyl-	90	222.056	000541-05-9	C:\Database\NIST05a.L	73123	0.0431786
10	6.881	628	372352	25336	288306	0.025	1	Cyclotrisiloxane, hexamethyl-	80	222.056	000541-05-9	C:\Database\NIST05a.L	73121	0.018121
11	6.936	637	2624779	25407	288061	0.172	1	Cyclotrisiloxane, hexamethyl-	83	222.056	000541-05-9	C:\Database\NIST05a.L	73123	0.127738
12	7.153	673	418170	15239	276555	0.046	1	Cyclotrisiloxane, hexamethyl-	74	222.056	000541-05-9	C:\Database\NIST05a.L	73123	0.0203508
13	8.029	818	17859888	329484	585476	0.079	1	Ethyl alcohol	90	46.042	000064-17-5	C:\Database\NIST05a.L	94	0.869175
14	8.313	865	34372661	158806	413049	0.266	1	Ethyl alcohol	90	46.042	000064-17-5	C:\Database\NIST05a.L	95	1.67279
15	8.791	944	1964540	39435	290777	0.083	1	Ethyl alcohol	72	46.042	000064-17-5	C:\Database\NIST05a.L	94	0.0956069
16	9.926	1132	2624764	28598	273012	0.113	1	Octane, 3,5-dimethyl-	70	142.172	015869-93-9	C:\Database\NIST05a.L	18525	0.127738
17	9.993	1143	1377294	19597	263594	0.117	1	Decane	92	142.172	000124-18-5	C:\Database\NIST05a.L	18487	0.0670278
18	11.588	1407	11509964	85353	319617	0.168	1	Decane, 4-methyl-	70	156.188	002847-72-5	C:\Database\NIST05a.L	27247	0.560147
19	11.926	1463	6330335	54898	287091	0.145	1	Decane, 3-methyl-	96	156.188	013151-34-3	C:\Database\NIST05a.L	27251	0.308074
20	14.555	1898	7493822	133071	349260	0.076	1	Cyclopentasiloxane, decamethyl-	91	370.094	000541-02-6	C:\Database\NIST05a.L	161016	0.364697
21	15.539	2061	216001585	3125212	3335392	0.051	1	Acetic acid, pentyl ester	79	130.099	000628-63-7	C:\Database\NIST05a.L	13030	10.512
22	16.47	2215	7707276	84996	289496	0.121	1	Dodecane	86	170.203	000112-40-3	C:\Database\NIST05a.L	36429	0.375085
23	16.639	2243	5057829	70729	274186	0.097	1	D-Limonene	90	136.125	005989-27-5	C:\Database\NIST05a.L	15165	0.246146
24	17.769	2430	27759801	517657	714217	0.08	1	Hexanoic acid, ethyl ester	96	144.115	000123-66-0	C:\Database\NIST05a.L	20113	1.35097
25	17.926	2456	6083398	79747	275350	0.097	1	Eicosane	74	282.329	000112-95-8	C:\Database\NIST05a.L	113489	0.296057
26	18.675	2580	2052725	30073	221112	0.086	1	Bicyclo[4.2.0]octa-1,3,5-triene	92	104.063	000694-87-1	C:\Database\NIST05a.L	4759	0.0998986
27	20.439	2872	4185417	187675	369430	0.035	1	Cyclohexasiloxane, dodecamethyl-	91	444.113	000540-97-6	C:\Database\NIST05a.L	179153	0.203689
28	21.575	3060	11151572	219210	395611	0.075	1	Isopropyl Alcohol	78	60.058	000067-63-0	C:\Database\NIST05a.L	289	0.542706
29	23.334	3351	7059044	161625	329731	0.07	1	Nonanal	87	142.136	000124-19-6	C:\Database\NIST05a.L	19202	0.343538
30	23.883	3442	1563078	36478	201982	0.061	1	Pyrazine, trimethyl-	90	122.084	014667-55-1	C:\Database\NIST05a.L	9507	0.0760692
31	24.457	3537	1421487	30794	193672	0.059	1	Benzene, 1,3-bis(1,1-dimethylethyl)-	93	190.172	001014-60-4	C:\Database\NIST05a.L	50016	0.0691785
32	24.651	3569	8653740	236213	398435	0.055	1	Octanoic acid, ethyl ester	87	172.146	000106-32-1	C:\Database\NIST05a.L	37529	0.421146
33	25.285	3674	16372432	173519	333583	0.129	1	Acetic acid	86	60.021	000064-19-7	C:\Database\NIST05a.L	255	0.796786
34	25.454	3702	4397285	90196	249696	0.081	1	Acetic acid	72	60.021	000064-19-7	C:\Database\NIST05a.L	257	0.214
35	25.648	3734	309952575	8542815	8701656	0.057	1	Furfural	95	96.021	000098-01-1	C:\Database\NIST05a.L	2677	15.0842
36	25.871	3771	4934437	109310	267385	0.061	1	Cycloheptasiloxane, tetradecamethyl-	91	518.132	000107-50-6	C:\Database\NIST05a.L	185541	0.240141
37	26.21	3827	5241810	88709	245642	0.059	1	Pyrazine, tetramethyl-	95	136.1	001124-11-4	C:\Database\NIST05a.L	15664	0.2551
38	26.397	3858	7064923	188949	345238	0.056	1	1-Hexanol, 2-ethyl-	90	130.136	000104-76-7	C:\Database\NIST05a.L	13236	0.343824
39	26.771	3920	5229400	110007	265014	0.065	1	Decanal	72	156.151	000112-31-2	C:\Database\NIST05a.L	27019	0.254496
40	27.043	3965	2717920	58907	212996	0.065	1	Ethanone, 1-(2-furanyl)-	81	110.037	001192-62-7	C:\Database\NIST05a.L	5616	0.132271
41	27.732	4079	25048525	697432	849199	0.056	1	Benzaldehyde	97	106.042	000100-52-7	C:\Database\NIST05a.L	4936	1.21902
42	29.182	4319	16676267	426912	573878	0.059	1	2-Furancarboxaldehyde, 5-methyl-	95	110.037	000620-02-0	C:\Database\NIST05a.L	5620	0.811572
43	29.545	4379	21019908	503062	648830	0.062	1	Dimethyl Sulfoxide	95	78.014	000067-68-5	C:\Database\NIST05a.L	980	1.02296
44	29.726	4409	2654801	55752	200910	0.07	1	Hexadecane	96	226.266	000544-76-3	C:\Database\NIST05a.L	76089	0.129199
45	31.146	4644	4113985	83226	223686	0.071	1	Decanoic acid, ethyl ester	90	200.178	000110-38-3	C:\Database\NIST05a.L	57086	0.200212
46	31.859	4762	26587771	715057	853142	0.057	1	2-Furanmethanol	97	98.037	000098-00-0	C:\Database\NIST05a.L	3017	1.29393
47	32.39	4850	4917324	128320	264648	0.058	1	Butanedioic acid, diethyl ester	91	174.089	000123-25-1	C:\Database\NIST05a.L	39321	0.239308
48	34.523	5203	1134225	20860	150513	0.072	1	1-Tetradecene	94	196.219	001120-36-1	C:\Database\NIST05a.L	54512	0.0551985
49	35.774	5410	12649563	390955	517503	0.05	1	Benzeneacetic acid, ethyl ester	91	164.084	000101-97-3	C:\Database\NIST05a.L	31803	0.615608
50	36.215	5483	112530	8662	134584	0.022	1	Tetraacetyl-d-xylonic nitrile	72	343.09	1000130-04-4	C:\Database\NIST05a.L	149058	0.00547642
51	36.596	5546	8110353	244993	371084	0.05	1	Acetic acid, 2-phenylethyl ester	90	164.084	000103-45-7	C:\Database\NIST05a.L	31818	0.394701
52	37.399	5679	109218	5414	133087	0.034	1	Pterin-6-carboxylic acid	72	207.039	000948-60-7	C:\Database\NIST05a.L	62284	0.00531524
53	38.064	5789	6129153	172720	302280	0.053	1	Benzyl Alcohol	97	108.058	000100-51-6	C:\Database\NIST05a.L	5223	0.298283
54	38.318	5831	732779	19412	149680	0.054	1	Benzenepropanoic acid, ethyl ester	89	178.099	002021-28-5	C:\Database\NIST05a.L	41456	0.0356616
55	38.928	5932	101802600	3529912	3661909	0.045	1	Phenylethyl Alcohol	94	122.073	000060-12-8	C:\Database\NIST05a.L	9612	4.95436
56	39.713	6062	74612	4425	138642	0.026	1	Pterin-6-carboxylic acid	72	207.039	000948-60-7	C:\Database\NIST05a.L	62284	0.00363109
57	40.227	6147	2404076	81146	217127	0.045	1	Ethanone, 1-(1H-pyrrol-2-yl)-	94	109.053	001072-83-9	C:\Database\NIST05a.L	5445	0.116998
58	40.783	6239	1174399	36927	175136	0.049	1	Phenol	95	94.042	000108-95-2	C:\Database\NIST05a.L	2533	0.0571537
59	41.302	6325	1564636	51186	193260	0.047	1	1H-Pyrrole-2-carboxaldehyde	83	95.037	001003-29-8	C:\Database\NIST05a.L	2614	0.0761451
60	42.589	6538	7890437	135743	289743	0.082	1	1H-Pyrrole-2-carboxaldehyde, 1-methyl-	76	109.053	001192-58-1	C:\Database\NIST05a.L	5449	0.383998
61	44.837	6910	23734790	501317	676152	0.065	1	Hexadecanoic acid, ethyl ester	98	284.272	000628-97-7	C:\Database\NIST05a.L	114844	1.15508
62	45.786	7067	15231236	142033	325644	0.138	1	2(3H)-Furanone, dihydro-4-hydroxy-	76	102.032	005469-16-9	C:\Database\NIST05a.L	4139	0.741248
63	48.39	7498	58944565	208730	416526	0.34	1	Pyrrolo[1,2-a]pyrazine-1,4-dione, hexahydro-	98	154.074	019179-12-5	C:\Database\NIST05a.L	26189	2.86861

## Sheet: SD7M2D0 D
Compound number	Retention time (minutes)	Scan number	Area (Ab*s)	Baseline height (Ab)	Absolute height (Ab)	Peak width 50% (minutes)	The number of matching items	Match name	Quality	Molecular weight (amu)	CAS number	Spectral library	Entry number spectrum library	Content (mg/kg)
1	5.413	385	766550	21787	64541	0.059	1	Butanal, 3-hydroxy-	72	88.052	000107-89-1	C:\Database\NIST05a.L	1994	0.027363
2	6.416	551	1002857	26901	69237	0.05	1	Cyclotrisiloxane, hexamethyl-	72	222.056	000541-05-9	C:\Database\NIST05a.L	73123	0.0357982
3	6.452	557	631242	31274	73594	0.027	1	Cyclotrisiloxane, hexamethyl-	86	222.056	000541-05-9	C:\Database\NIST05a.L	73121	0.022533
4	6.531	570	2107727	57595	99881	0.047	1	Cyclotrisiloxane, hexamethyl-	90	222.056	000541-05-9	C:\Database\NIST05a.L	73123	0.075238
5	6.591	580	2815437	64168	106431	0.062	1	Cyclotrisiloxane, hexamethyl-	90	222.056	000541-05-9	C:\Database\NIST05a.L	73123	0.100501
6	6.628	586	2353191	65010	107257	0.06	1	Cyclotrisiloxane, hexamethyl-	91	222.056	000541-05-9	C:\Database\NIST05a.L	73123	0.0840001
7	6.7	598	4456249	64906	107124	0.086	1	Cyclotrisiloxane, hexamethyl-	90	222.056	000541-05-9	C:\Database\NIST05a.L	73123	0.159071
8	6.833	620	1095460	40544	82706	0.045	1	Cyclotrisiloxane, hexamethyl-	78	222.056	000541-05-9	C:\Database\NIST05a.L	73123	0.0391038
9	6.875	627	616805	36725	78868	0.028	1	Cyclotrisiloxane, hexamethyl-	90	222.056	000541-05-9	C:\Database\NIST05a.L	73121	0.0220176
10	6.906	632	1344230	34290	76421	0.065	1	Cyclotrisiloxane, hexamethyl-	91	222.056	000541-05-9	C:\Database\NIST05a.L	73121	0.047984
11	6.978	644	528867	30259	72361	0.029	1	Cyclotrisiloxane, hexamethyl-	80	222.056	000541-05-9	C:\Database\NIST05a.L	73123	0.0188786
12	7.008	649	404619	28932	71021	0.023	1	Cyclotrisiloxane, hexamethyl-	78	222.056	000541-05-9	C:\Database\NIST05a.L	73123	0.0144434
13	7.83	785	154243645	3502554	3544300	0.065	1	Ethyl alcohol	91	46.042	000064-17-5	C:\Database\NIST05a.L	95	5.50592
14	8.301	863	76174632	268835	310385	0.342	1	Ethyl alcohol	90	46.042	000064-17-5	C:\Database\NIST05a.L	94	2.71915
15	8.772	941	2340761	83339	124693	0.047	1	Ethyl alcohol	72	46.042	000064-17-5	C:\Database\NIST05a.L	94	0.0835564
16	8.827	950	3358550	74667	115999	0.075	1	Ethyl alcohol	80	46.042	000064-17-5	C:\Database\NIST05a.L	94	0.119888
17	9.449	1053	1816973	45855	86928	0.053	1	Cyclotetrasiloxane, octamethyl-	91	296.075	000556-67-2	C:\Database\NIST05a.L	122480	0.0648591
18	9.691	1093	428512	16195	57167	0.044	1	Cyclotetrasiloxane, octamethyl-	78	296.075	000556-67-2	C:\Database\NIST05a.L	122480	0.0152963
19	11.558	1402	4545283	45485	85680	0.122	1	Silane, ethenyldimethoxymethyl-	70	132.061	016753-62-1	C:\Database\NIST05a.L	13753	0.16225
20	14.331	1861	8507413	81746	120787	0.139	1	Pentanoic acid, ethyl ester	91	130.099	000539-82-2	C:\Database\NIST05a.L	13045	0.303683
21	14.561	1899	3929074	69065	108008	0.078	1	Cyclopentasiloxane, decamethyl-	91	370.094	000541-02-6	C:\Database\NIST05a.L	161016	0.140253
22	15.195	2004	198389	7802	46481	0.042	1	1,5-Anhydro-2,3,4,6-tetra-O-methyl-D-galactitol	78	220.131	102850-59-9	C:\Database\NIST05a.L	70743	0.00708175
23	15.485	2052	294484605	7635630	7674189	0.058	1	Acetic acid, pentyl ester	79	130.099	000628-63-7	C:\Database\NIST05a.L	13030	10.512
24	17.666	2413	9570501	280361	318012	0.052	1	Hexanoic acid, ethyl ester	96	144.115	000123-66-0	C:\Database\NIST05a.L	20113	0.341631
25	17.787	2433	116020674	1974320	2011921	0.087	1	Hexanoic acid, ethyl ester	95	144.115	000123-66-0	C:\Database\NIST05a.L	20119	4.1415
26	18.343	2525	2500619	33620	70990	0.102	1	1-Pentanol	72	88.089	000071-41-0	C:\Database\NIST05a.L	2057	0.0892628
27	18.681	2581	1456460	21130	58360	0.085	1	Styrene	94	104.063	000100-42-5	C:\Database\NIST05a.L	4752	0.0519902
28	20.446	2873	1880583	84121	120718	0.035	1	Cyclohexasiloxane, dodecamethyl-	94	444.113	000540-97-6	C:\Database\NIST05a.L	179152	0.0671298
29	21.273	3010	5442883	105899	142231	0.078	1	Pyrazine, 2,6-dimethyl-	83	108.069	000108-50-9	C:\Database\NIST05a.L	5174	0.194291
30	21.43	3036	671028	19917	56197	0.049	1	5-Hepten-2-one, 6-methyl-	74	126.104	000110-93-0	C:\Database\NIST05a.L	11033	0.0239532
31	21.569	3059	28020908	587248	623484	0.07	1	Propanoic acid, 2-hydroxy-, ethyl ester	78	118.063	000097-64-3	C:\Database\NIST05a.L	8463	1.00024
32	23.364	3356	7760106	167862	203823	0.069	1	Tetradecane	98	198.235	000629-59-4	C:\Database\NIST05a.L	55974	0.277007
33	23.896	3444	2279277	45449	81683	0.072	1	Pyrazine, trimethyl-	91	122.084	014667-55-1	C:\Database\NIST05a.L	9507	0.0813617
34	24.657	3570	6077340	146923	183550	0.061	1	Octanoic acid, ethyl ester	78	172.146	000106-32-1	C:\Database\NIST05a.L	37529	0.216938
35	24.874	3606	1416892	25288	62024	0.079	1	Benzene, 1-butenyl-, (E)-	83	132.094	001005-64-7	C:\Database\NIST05a.L	13605	0.0505777
36	25.418	3696	12625416	145066	182083	0.118	1	Acetic acid	91	60.021	000064-19-7	C:\Database\NIST05a.L	258	0.45068
37	25.648	3734	192749318	5030853	5067985	0.059	1	Furfural	97	96.021	000098-01-1	C:\Database\NIST05a.L	2677	6.88043
38	25.871	3771	7681168	115182	152428	0.086	1	Cycloheptasiloxane, tetradecamethyl-	94	518.132	000107-50-6	C:\Database\NIST05a.L	185541	0.274189
39	26.21	3827	5812085	84023	121446	0.065	1	Pyrazine, tetramethyl-	94	136.1	001124-11-4	C:\Database\NIST05a.L	15657	0.20747
40	26.397	3858	12832256	363832	401351	0.054	1	1-Hexanol, 2-ethyl-	86	130.136	000104-76-7	C:\Database\NIST05a.L	13236	0.458064
41	26.614	3894	9552964	277144	314774	0.052	1	Pentadecane	96	212.25	000629-62-9	C:\Database\NIST05a.L	66067	0.341005
42	27.055	3967	3924770	61800	99655	0.089	1	Ethanone, 1-(2-furanyl)-	70	110.037	001192-62-7	C:\Database\NIST05a.L	5616	0.1401
43	27.732	4079	15418082	398781	436985	0.059	1	Benzaldehyde	97	106.042	000100-52-7	C:\Database\NIST05a.L	4936	0.550368
44	27.877	4103	2550748	56321	94596	0.063	1	2-Furanmethanol, acetate	94	140.047	000623-17-6	C:\Database\NIST05a.L	17707	0.0910522
45	28.022	4127	2639542	53530	91881	0.071	1	2,3-Butanediol, [R-(R*,R*)]-	80	90.068	024347-58-8	C:\Database\NIST05a.L	2272	0.0942218
46	28.155	4149	7541806	224271	262690	0.051	1	Pentanoic acid, 2-hydroxy-4-methyl-, ethyl ester	83	160.11	010348-47-7	C:\Database\NIST05a.L	29920	0.269214
47	29.182	4319	13898521	294624	333570	0.068	1	2-Furancarboxaldehyde, 5-methyl-	96	110.037	000620-02-0	C:\Database\NIST05a.L	5620	0.496125
48	29.599	4388	3990303	99628	138789	0.064	1	Propylene Glycol	87	76.052	000057-55-6	C:\Database\NIST05a.L	916	0.142439
49	29.72	4408	4669014	132223	171444	0.053	1	Hexadecane	98	226.266	000544-76-3	C:\Database\NIST05a.L	76092	0.166666
50	30.693	4569	2276658	42160	81881	0.075	1	Ethane, 1,1'-oxybis[2-ethoxy-]	72	162.126	000112-36-7	C:\Database\NIST05a.L	31193	0.0812682
51	31.17	4648	6130894	120463	160429	0.08	1	Butyrolactone	94	86.037	000096-48-0	C:\Database\NIST05a.L	1625	0.21885
52	31.291	4668	1476836	30822	70848	0.065	1	4-Trifluoroacetoxyhexadecane	87	338.243	1000215-97-5	C:\Database\NIST05a.L	146616	0.0527175
53	31.859	4762	40445070	1080394	1120712	0.058	1	2-Furanmethanol	97	98.037	000098-00-0	C:\Database\NIST05a.L	3017	1.44374
54	32.391	4850	4762064	138982	179572	0.053	1	Butanedioic acid, diethyl ester	90	174.089	000123-25-1	C:\Database\NIST05a.L	39321	0.169988
55	32.608	4886	1587303	41932	82634	0.063	1	Tricyclo[5.4.0.0(2,8)]undec-9-ene, 2,6,6,9-tetramethyl-	81	204.188	005989-08-2	C:\Database\NIST05a.L	59907	0.0566608
56	35.236	5321	1964162	41301	83352	0.07	1	3,4-Dimethylbenzyl alcohol	81	136.089	006966-10-5	C:\Database\NIST05a.L	15900	0.0701132
57	35.774	5410	8562346	258176	300502	0.051	1	Benzeneacetic acid, ethyl ester	91	164.084	000101-97-3	C:\Database\NIST05a.L	31802	0.305644
58	36.602	5547	4795681	135396	178394	0.053	1	Acetic acid, 2-phenylethyl ester	90	164.084	000103-45-7	C:\Database\NIST05a.L	31818	0.171188
59	38.064	5789	8685363	204963	250669	0.062	1	Benzyl Alcohol	98	108.058	000100-51-6	C:\Database\NIST05a.L	5223	0.310035
60	38.922	5931	83577098	2900851	2949982	0.045	1	Phenylethyl Alcohol	94	122.073	000060-12-8	C:\Database\NIST05a.L	9612	2.98339
61	40.221	6146	4268414	99124	154900	0.061	1	Ethanone, 1-(1H-pyrrol-2-yl)-	95	109.053	001072-83-9	C:\Database\NIST05a.L	5445	0.152366
62	40.777	6238	1196962	43284	104282	0.045	1	Phenol	96	94.042	000108-95-2	C:\Database\NIST05a.L	2533	0.0427271
63	41.302	6325	1518452	52217	118331	0.044	1	1H-Pyrrole-2-carboxaldehyde	81	95.037	001003-29-8	C:\Database\NIST05a.L	2614	0.0542031
64	42.136	6463	1681750	45030	119554	0.053	1	Phenol, 4-methyl-	89	108.058	000106-44-5	C:\Database\NIST05a.L	5230	0.0600322
65	42.589	6538	3844322	62541	141612	0.081	1	1H-Pyrrole-2-carboxaldehyde, 1-methyl-	83	109.053	001192-58-1	C:\Database\NIST05a.L	5449	0.137228
66	43.931	6760	1356756	37809	130362	0.051	1	15-Crown-5	72	220.131	033100-27-5	C:\Database\NIST05a.L	70736	0.0484311
67	44.517	6857	1505189	39817	138244	0.055	1	12-Crown-4	72	176.105	000294-93-9	C:\Database\NIST05a.L	40672	0.0537296
68	44.583	6868	2392560	42587	141697	0.078	1	12-Crown-4	80	176.105	000294-93-9	C:\Database\NIST05a.L	40670	0.0854055
69	44.825	6908	9490988	154758	256259	0.082	1	Hexadecanoic acid, ethyl ester	96	284.272	000628-97-7	C:\Database\NIST05a.L	114844	0.338793
70	45.091	6952	4044043	47073	151245	0.107	1	15-Crown-5	78	220.131	033100-27-5	C:\Database\NIST05a.L	70735	0.144357
71	45.32	6990	1919243	43604	150102	0.057	1	15-Crown-5	87	220.131	033100-27-5	C:\Database\NIST05a.L	70736	0.0685098
72	46.027	7107	5649107	47806	161426	0.15	1	12-Crown-4	72	176.105	000294-93-9	C:\Database\NIST05a.L	40670	0.201652
73	46.184	7133	704852	40802	155982	0.029	1	15-Crown-5	72	220.131	033100-27-5	C:\Database\NIST05a.L	70736	0.0251606
74	46.287	7150	1094600	40445	156657	0.045	1	12-Crown-4	86	176.105	000294-93-9	C:\Database\NIST05a.L	40670	0.0390731
75	46.613	7204	1288788	41723	161216	0.043	1	12-Crown-4	80	176.105	000294-93-9	C:\Database\NIST05a.L	40671	0.0460049
76	46.789	7233	1060126	40676	161941	0.043	1	15-Crown-5	72	220.131	033100-27-5	C:\Database\NIST05a.L	70735	0.0378425
77	46.813	7237	2345362	40604	162099	0.096	1	15-Crown-5	78	220.131	033100-27-5	C:\Database\NIST05a.L	70735	0.0837207
78	46.928	7256	964123	37590	160214	0.043	1	15-Crown-5	80	220.131	033100-27-5	C:\Database\NIST05a.L	70736	0.0344156
79	47	7268	2309330	41972	165382	0.07	1	12-Crown-4	72	176.105	000294-93-9	C:\Database\NIST05a.L	40670	0.0824345
80	47.066	7279	805599	39229	163287	0.034	1	15-Crown-5	72	220.131	033100-27-5	C:\Database\NIST05a.L	70735	0.0287569
81	47.242	7308	907639	42086	167914	0.031	1	12-Crown-4	80	176.105	000294-93-9	C:\Database\NIST05a.L	40670	0.0323993
82	47.381	7331	1547932	40403	167624	0.06	1	15-Crown-5	80	220.131	033100-27-5	C:\Database\NIST05a.L	70736	0.0552554
83	47.477	7347	989047	38817	166996	0.042	1	15-Crown-5	86	220.131	033100-27-5	C:\Database\NIST05a.L	70736	0.0353053
84	47.628	7372	906180	34993	164718	0.043	1	15-Crown-5	87	220.131	033100-27-5	C:\Database\NIST05a.L	70736	0.0323472
85	47.792	7399	3337567	39059	170378	0.142	1	12-Crown-4	72	176.105	000294-93-9	C:\Database\NIST05a.L	40673	0.119139
86	47.924	7421	862919	32674	165374	0.044	1	15-Crown-5	80	220.131	033100-27-5	C:\Database\NIST05a.L	70736	0.030803
87	48.021	7437	1065798	32115	165729	0.047	1	12-Crown-4	72	176.105	000294-93-9	C:\Database\NIST05a.L	40672	0.038045
88	48.154	7459	1118632	32601	167606	0.057	1	15-Crown-5	78	220.131	033100-27-5	C:\Database\NIST05a.L	70735	0.039931
89	48.257	7476	2230556	32643	168651	0.11	1	15-Crown-5	72	220.131	033100-27-5	C:\Database\NIST05a.L	70736	0.0796225
90	48.341	7490	955856	30699	167545	0.052	1	15-Crown-5	86	220.131	033100-27-5	C:\Database\NIST05a.L	70736	0.0341205
91	48.414	7502	1053812	28581	166154	0.052	1	15-Crown-5	78	220.131	033100-27-5	C:\Database\NIST05a.L	70735	0.0376172
92	48.511	7518	801330	29730	168291	0.038	1	15-Crown-5	80	220.131	033100-27-5	C:\Database\NIST05a.L	70736	0.0286045
93	48.656	7542	792844	27764	167773	0.039	1	15-Crown-5	72	220.131	033100-27-5	C:\Database\NIST05a.L	70736	0.0283016
94	48.698	7549	899042	29992	170445	0.043	1	12-Crown-4	78	176.105	000294-93-9	C:\Database\NIST05a.L	40671	0.0320924
95	48.752	7558	655210	27490	168463	0.036	1	15-Crown-5	78	220.131	033100-27-5	C:\Database\NIST05a.L	70735	0.0233885
96	50.251	7806	621211	32808	188844	0.032	1	15-Crown-5	80	220.131	033100-27-5	C:\Database\NIST05a.L	70736	0.0221749
97	50.317	7817	1431923	32000	188726	0.07	1	15-Crown-5	83	220.131	033100-27-5	C:\Database\NIST05a.L	70736	0.0511143
98	50.432	7836	3696506	49714	207597	0.099	1	12-Crown-4	90	176.105	000294-93-9	C:\Database\NIST05a.L	40671	0.131951
99	50.547	7855	1105156	28631	187665	0.058	1	Ethanol, 2-[2-(2-ethoxyethoxy)ethoxy]-	72	178.121	000112-50-5	C:\Database\NIST05a.L	42059	0.0394499
100	50.607	7865	1609378	27140	186788	0.099	1	15-Crown-5	80	220.131	033100-27-5	C:\Database\NIST05a.L	70736	0.0574488
101	50.806	7898	1900005	27448	189092	0.087	1	1,4,7,10,13,16-Hexaoxacyclooctadecane	78	264.157	017455-13-9	C:\Database\NIST05a.L	100942	0.0678231
102	50.964	7924	1460774	22557	185796	0.108	1	Ethanol, 2-[2-(2-ethoxyethoxy)ethoxy]-	80	178.121	000112-50-5	C:\Database\NIST05a.L	42059	0.0521442
103	51.096	7946	455709	20312	184850	0.037	1	15-Crown-5	80	220.131	033100-27-5	C:\Database\NIST05a.L	70738	0.0162671
104	51.145	7954	552652	19084	184101	0.039	1	1,4,7,10,13,16-Hexaoxacyclooctadecane	78	264.157	017455-13-9	C:\Database\NIST05a.L	100942	0.0197276
105	51.193	7962	825114	20421	185959	0.056	1	15-Crown-5	80	220.131	033100-27-5	C:\Database\NIST05a.L	70736	0.0294535
106	51.272	7975	964648	18796	185099	0.067	1	15-Crown-5	72	220.131	033100-27-5	C:\Database\NIST05a.L	70736	0.0344343
107	51.525	8017	990952	17909	186789	0.092	1	15-Crown-5	72	220.131	033100-27-5	C:\Database\NIST05a.L	70736	0.0353733
108	51.677	8042	264037	12855	183242	0.034	1	15-Crown-5	80	220.131	033100-27-5	C:\Database\NIST05a.L	70736	0.00942513
109	51.785	8060	160713	11055	182517	0.024	1	12-Crown-4	80	176.105	000294-93-9	C:\Database\NIST05a.L	40671	0.00573685
110	51.809	8064	317731	10525	182220	0.05	1	12-Crown-4	80	176.105	000294-93-9	C:\Database\NIST05a.L	40670	0.0113418
111	51.93	8084	513484	15891	188793	0.054	1	12-Crown-4	72	176.105	000294-93-9	C:\Database\NIST05a.L	40670	0.0183295
112	52.057	8105	252938	8562	182796	0.049	1	15-Crown-5	80	220.131	033100-27-5	C:\Database\NIST05a.L	70736	0.00902894
113	52.166	8123	204080	9015	184298	0.036	1	Cyclohexyl-15-crown-5	72	274.178	017454-48-7	C:\Database\NIST05a.L	107986	0.00728489
114	52.414	8164	107479	4739	182540	0.032	1	15-Crown-5	83	220.131	033100-27-5	C:\Database\NIST05a.L	70736	0.0038366
115	52.51	8180	67065	3188	182211	0.035	1	1,4,7,10,13,16-Hexaoxacyclooctadecane	78	264.157	017455-13-9	C:\Database\NIST05a.L	100942	0.00239397

## Sheet: SD7M3D0 D
Compound number	Retention time (minutes)	Scan number	Area (Ab*s)	Baseline height (Ab)	Absolute height (Ab)	Peak width 50% (minutes)	The number of matching items	Match name	Quality	Molecular weight (amu)	CAS number	Spectral library	Entry number spectrum library	Content (mg/kg)
1	5.341	373	1526147	21611	39975	0.118	1	Acetaldehyde	72	44.026	000075-07-0	C:\Database\NIST05a.L	71	0.0627091
2	5.836	455	760143	11811	30135	0.107	1	Butanal, 3-hydroxy-	72	88.052	000107-89-1	C:\Database\NIST05a.L	1994	0.0312341
3	6.567	576	3009059	46228	64495	0.108	1	Cyclotrisiloxane, hexamethyl-	90	222.056	000541-05-9	C:\Database\NIST05a.L	73123	0.123642
4	6.591	580	633358	48013	66278	0.022	1	Cyclotrisiloxane, hexamethyl-	90	222.056	000541-05-9	C:\Database\NIST05a.L	73123	0.0260246
5	6.615	584	972659	48525	66787	0.033	1	Cyclotrisiloxane, hexamethyl-	90	222.056	000541-05-9	C:\Database\NIST05a.L	73123	0.0399664
6	6.646	589	2776430	47333	65593	0.075	1	Cyclotrisiloxane, hexamethyl-	91	222.056	000541-05-9	C:\Database\NIST05a.L	73123	0.114083
7	6.761	608	2030453	35636	53887	0.095	1	Cyclotrisiloxane, hexamethyl-	90	222.056	000541-05-9	C:\Database\NIST05a.L	73123	0.083431
8	6.912	633	3847226	40914	59153	0.116	1	Cyclotrisiloxane, hexamethyl-	86	222.056	000541-05-9	C:\Database\NIST05a.L	73121	0.158082
9	7.993	812	94442639	2128729	2146882	0.066	1	Ethyl alcohol	91	46.042	000064-17-5	C:\Database\NIST05a.L	95	3.88063
10	8.253	855	161700030	627105	645238	0.311	1	Ethyl alcohol	90	46.042	000064-17-5	C:\Database\NIST05a.L	95	6.64423
11	9.449	1053	6593432	42127	60164	0.202	1	Cyclotetrasiloxane, octamethyl-	91	296.075	000556-67-2	C:\Database\NIST05a.L	122480	0.270923
12	10.809	1278	2186007	28830	46760	0.102	1	Butanoic acid, ethyl ester	90	116.084	000105-54-4	C:\Database\NIST05a.L	7909	0.0898227
13	11.032	1315	5399123	46491	64402	0.143	1	Butanoic acid, ethyl ester	93	116.084	000105-54-4	C:\Database\NIST05a.L	7909	0.221849
14	14.156	1832	530212	15136	32799	0.053	1	Pentanoic acid, ethyl ester	86	130.099	000539-82-2	C:\Database\NIST05a.L	13036	0.0217863
15	14.295	1855	5436559	55386	73038	0.137	1	Pentanoic acid, ethyl ester	90	130.099	000539-82-2	C:\Database\NIST05a.L	13036	0.223387
16	14.543	1896	4329319	63048	80681	0.097	1	Cyclopentasiloxane, decamethyl-	90	370.094	000541-02-6	C:\Database\NIST05a.L	161017	0.177891
17	15.709	2089	255829705	23646355	23663895	0.144	1	Acetic acid, pentyl ester	79	130.099	000628-63-7	C:\Database\NIST05a.L	13030	10.512
18	16.802	2270	26809803	253950	271403	0.142	1	1-Butanol, 3-methyl-	86	88.089	000123-51-3	C:\Database\NIST05a.L	2084	1.10161
19	17.757	2428	118505085	2079068	2096446	0.083	1	Hexanoic acid, ethyl ester	93	144.115	000123-66-0	C:\Database\NIST05a.L	20113	4.86935
20	18.645	2575	1757331	27100	44407	0.083	1	Bicyclo[4.2.0]octa-1,3,5-triene	93	104.063	000694-87-1	C:\Database\NIST05a.L	4759	0.0722084
21	20.427	2870	2141502	95969	113134	0.035	1	Cyclohexasiloxane, dodecamethyl-	91	444.113	000540-97-6	C:\Database\NIST05a.L	179152	0.087994
22	20.79	2930	2755220	50815	67951	0.077	1	2-Buten-1-ol, 3-methyl-	94	86.073	000556-82-1	C:\Database\NIST05a.L	1759	0.113212
23	21.243	3005	6010340	127635	144736	0.071	1	Pyrazine, 2,6-dimethyl-	83	108.069	000108-50-9	C:\Database\NIST05a.L	5180	0.246964
24	21.539	3054	34975528	814837	831914	0.067	1	Propanoic acid, 2-hydroxy-, ethyl ester, (S)-	78	118.063	000687-47-8	C:\Database\NIST05a.L	8470	1.43714
25	23.201	3329	1464821	28903	46007	0.067	1	Pyrazine, 2-ethyl-6-methyl-	83	122.084	013925-03-6	C:\Database\NIST05a.L	9523	0.0601893
26	23.316	3348	6889361	152970	170125	0.069	1	Nonanal	90	142.136	000124-19-6	C:\Database\NIST05a.L	19204	0.283083
27	23.859	3438	3549577	79117	96511	0.067	1	Pyrazine, trimethyl-	94	122.084	014667-55-1	C:\Database\NIST05a.L	9507	0.145852
28	24.633	3566	4700228	114506	132239	0.062	1	Octanoic acid, ethyl ester	87	172.146	000106-32-1	C:\Database\NIST05a.L	37529	0.193132
29	25.098	3643	905288	16931	34867	0.075	1	Benzene, 1,4-dichloro-	81	145.969	000106-46-7	C:\Database\NIST05a.L	21082	0.0371981
30	25.4	3693	10871376	138792	156860	0.107	1	Acetic acid	91	60.021	000064-19-7	C:\Database\NIST05a.L	255	0.446703
31	25.618	3729	272300667	7107223	7125386	0.06	1	Furfural	95	96.021	000098-01-1	C:\Database\NIST05a.L	2677	11.1888
32	25.847	3767	9878161	246017	264282	0.055	1	Cycloheptasiloxane, tetradecamethyl-	94	518.132	000107-50-6	C:\Database\NIST05a.L	185541	0.405892
33	26.185	3823	6726125	154994	173404	0.063	1	Pyrazine, tetramethyl-	95	136.1	001124-11-4	C:\Database\NIST05a.L	15661	0.276375
34	26.596	3891	7266934	210697	229289	0.052	1	Pentadecane	97	212.25	000629-62-9	C:\Database\NIST05a.L	66066	0.298597
35	26.753	3917	4716311	105736	124396	0.065	1	Decanal	91	156.151	000112-31-2	C:\Database\NIST05a.L	27019	0.193792
36	27.013	3960	5048122	91692	110467	0.078	1	Ethanone, 1-(2-furanyl)-	81	110.037	001192-62-7	C:\Database\NIST05a.L	5616	0.207426
37	27.708	4075	34712456	936062	955140	0.057	1	Benzaldehyde	97	106.042	000100-52-7	C:\Database\NIST05a.L	4936	1.42633
38	27.847	4098	3156841	59363	78503	0.077	1	2-Furanmethanol, acetate	94	140.047	000623-17-6	C:\Database\NIST05a.L	17707	0.129714
39	27.992	4122	5123145	123419	142622	0.062	1	2,3-Butanediol, [R-(R*,R*)]-	86	90.068	024347-58-8	C:\Database\NIST05a.L	2272	0.210509
40	28.131	4145	13026696	365201	384463	0.054	1	Ethyl dl-2-hydroxycaproate	72	160.11	006946-90-3	C:\Database\NIST05a.L	29870	0.535265
41	28.53	4211	1994765	54870	74307	0.054	1	1-Octanol	83	130.136	000111-87-5	C:\Database\NIST05a.L	13191	0.0819646
42	28.965	4283	6237830	141094	160723	0.064	1	Isoamyl lactate	78	160.11	019329-89-6	C:\Database\NIST05a.L	29859	0.256311
43	29.152	4314	23526065	510477	530188	0.067	1	2-Furancarboxaldehyde, 5-methyl-	94	110.037	000620-02-0	C:\Database\NIST05a.L	5620	0.966682
44	29.575	4384	5057323	125101	144995	0.061	1	Propylene Glycol	91	76.052	000057-55-6	C:\Database\NIST05a.L	916	0.207805
45	29.702	4405	3062391	75983	95934	0.061	1	Hexadecane	97	226.266	000544-76-3	C:\Database\NIST05a.L	76091	0.125833
46	30.246	4495	2267200	45559	65748	0.071	1	Pentanoic acid, 4-oxo-, ethyl ester	90	144.079	000539-88-8	C:\Database\NIST05a.L	19919	0.0931589
47	30.53	4542	3697696	88172	108486	0.063	1	2-Acetyl-5-methylfuran	90	124.052	001193-79-9	C:\Database\NIST05a.L	10089	0.151938
48	31.478	4699	8900457	97684	118414	0.128	1	Benzeneacetaldehyde	93	120.058	000122-78-1	C:\Database\NIST05a.L	9084	0.365718
49	31.829	4757	43500310	1120846	1141728	0.06	1	2-Furanmethanol	96	98.037	000098-00-0	C:\Database\NIST05a.L	3017	1.78742
50	32.36	4845	9510239	272824	293940	0.055	1	Butanedioic acid, diethyl ester	90	174.089	000123-25-1	C:\Database\NIST05a.L	39321	0.390774
51	35.75	5406	21535728	669447	692046	0.049	1	Benzeneacetic acid, ethyl ester	91	164.084	000101-97-3	C:\Database\NIST05a.L	31804	0.884899
52	36.578	5543	12253730	295285	318688	0.06	1	Acetic acid, 2-phenylethyl ester	90	164.084	000103-45-7	C:\Database\NIST05a.L	31818	0.503504
53	37.085	5627	1244817	36491	61131	0.051	1	Nonanoic acid, ethyl ester	80	186.162	000123-29-5	C:\Database\NIST05a.L	47231	0.0511493
54	37.641	5719	883516	23613	49592	0.056	1	Phenol, 2-methoxy-	87	124.052	000090-05-1	C:\Database\NIST05a.L	10079	0.0363035
55	38.04	5785	12213979	291336	318286	0.061	1	Benzyl Alcohol	98	108.058	000100-51-6	C:\Database\NIST05a.L	5223	0.50187
56	38.294	5827	1330092	32305	59864	0.058	1	Benzenepropanoic acid, ethyl ester	95	178.099	002021-28-5	C:\Database\NIST05a.L	41449	0.0546533
57	38.904	5928	132764894	4529970	4559012	0.046	1	Phenylethyl Alcohol	94	122.073	000060-12-8	C:\Database\NIST05a.L	9612	5.45529
58	39.393	6009	2424094	77481	107703	0.047	1	Benzeneacetaldehyde, .alpha.-ethylidene-	93	146.073	004411-89-6	C:\Database\NIST05a.L	20759	0.0996056
59	40.203	6143	4971821	161562	194473	0.047	1	Ethanone, 1-(1H-pyrrol-2-yl)-	95	109.053	001072-83-9	C:\Database\NIST05a.L	5445	0.204291
60	40.753	6234	1550283	38849	75686	0.06	1	Phenol	95	94.042	000108-95-2	C:\Database\NIST05a.L	2532	0.0637009
61	41.284	6322	2482029	81848	122714	0.047	1	1H-Pyrrole-2-carboxaldehyde	90	95.037	001003-29-8	C:\Database\NIST05a.L	2614	0.101986
62	42.378	6503	2633375	51810	101511	0.068	1	Pentadecanoic acid, ethyl ester	91	270.256	041114-00-5	C:\Database\NIST05a.L	105640	0.108205
63	42.571	6535	2888192	88989	140267	0.048	1	1H-Pyrrole-2-carboxaldehyde, 1-methyl-	81	109.053	001192-58-1	C:\Database\NIST05a.L	5449	0.118675
64	42.873	6585	770443	24560	78270	0.052	1	15-Crown-5	80	220.131	033100-27-5	C:\Database\NIST05a.L	70736	0.0316574
65	43.755	6731	2286744	28851	89666	0.099	1	15-Crown-5	80	220.131	033100-27-5	C:\Database\NIST05a.L	70736	0.0939619
66	43.894	6754	838041	25695	87662	0.054	1	15-Crown-5	80	220.131	033100-27-5	C:\Database\NIST05a.L	70736	0.034435
67	44.474	6850	748392	27476	94092	0.045	1	12-Crown-4	72	176.105	000294-93-9	C:\Database\NIST05a.L	40673	0.0307513
68	44.662	6881	609132	27945	96073	0.036	1	12-Crown-4	80	176.105	000294-93-9	C:\Database\NIST05a.L	40670	0.0250291
69	44.813	6906	32209340	1142361	1211706	0.043	1	Hexadecanoic acid, ethyl ester	98	284.272	000628-97-7	C:\Database\NIST05a.L	114844	1.32348
70	44.934	6926	963734	31851	102175	0.05	1	12-Crown-4	72	176.105	000294-93-9	C:\Database\NIST05a.L	40673	0.0395997
71	45.061	6947	2807935	32996	104360	0.108	1	12-Crown-4	80	176.105	000294-93-9	C:\Database\NIST05a.L	40673	0.115378
72	45.187	6968	2383611	35575	107968	0.087	1	12-Crown-4	86	176.105	000294-93-9	C:\Database\NIST05a.L	40670	0.0979422
73	45.308	6988	3691940	60281	133650	0.084	1	15-Crown-5	80	220.131	033100-27-5	C:\Database\NIST05a.L	70736	0.151701
74	45.453	7012	1237270	30046	104561	0.069	1	12-Crown-4	72	176.105	000294-93-9	C:\Database\NIST05a.L	40673	0.0508392
75	45.701	7053	4878145	105472	181982	0.065	1	Phenol, 2,4-bis(1,1-dimethylethyl)-	90	206.167	000096-76-4	C:\Database\NIST05a.L	61438	0.200442
76	45.81	7071	736943	30066	107456	0.037	1	15-Crown-5	80	220.131	033100-27-5	C:\Database\NIST05a.L	70736	0.0302809
77	46.015	7105	3146534	43229	122281	0.091	1	15-Crown-5	80	220.131	033100-27-5	C:\Database\NIST05a.L	70736	0.129291
78	46.444	7176	526127	27018	109520	0.032	1	15-Crown-5	80	220.131	033100-27-5	C:\Database\NIST05a.L	70736	0.0216185
79	46.505	7186	1155493	27705	110682	0.055	1	15-Crown-5	72	220.131	033100-27-5	C:\Database\NIST05a.L	70736	0.047479
80	46.625	7206	595574	29685	113654	0.033	1	15-Crown-5	90	220.131	033100-27-5	C:\Database\NIST05a.L	70736	0.024472
81	46.662	7212	1066007	27469	111717	0.058	1	12-Crown-4	80	176.105	000294-93-9	C:\Database\NIST05a.L	40673	0.0438021
82	46.801	7235	863922	25189	110596	0.057	1	12-Crown-4	72	176.105	000294-93-9	C:\Database\NIST05a.L	40673	0.0354984
83	46.928	7256	1731601	25015	111431	0.115	1	15-Crown-5	87	220.131	033100-27-5	C:\Database\NIST05a.L	70736	0.0711512
84	47.079	7281	762711	25840	113470	0.043	1	15-Crown-5	72	220.131	033100-27-5	C:\Database\NIST05a.L	70736	0.0313397
85	47.23	7306	902861	23349	112216	0.064	1	12-Crown-4	80	176.105	000294-93-9	C:\Database\NIST05a.L	40672	0.0370984
86	47.52	7354	507790	26360	117570	0.032	1	12-Crown-4	90	176.105	000294-93-9	C:\Database\NIST05a.L	40671	0.020865
87	47.556	7360	1551622	25167	116625	0.08	1	12-Crown-4	78	176.105	000294-93-9	C:\Database\NIST05a.L	40671	0.0637559
88	47.755	7393	666903	21603	114672	0.044	1	12-Crown-4	72	176.105	000294-93-9	C:\Database\NIST05a.L	40672	0.0274029
89	47.876	7413	2916185	38857	132943	0.103	1	12-Crown-4	72	176.105	000294-93-9	C:\Database\NIST05a.L	40670	0.119826
90	47.991	7432	987180	22431	117404	0.073	1	12-Crown-4	72	176.105	000294-93-9	C:\Database\NIST05a.L	40672	0.0405631
91	48.154	7459	666392	24135	120464	0.041	1	15-Crown-5	80	220.131	033100-27-5	C:\Database\NIST05a.L	70738	0.0273819
92	48.281	7480	1594398	23660	120976	0.087	1	15-Crown-5	72	220.131	033100-27-5	C:\Database\NIST05a.L	70736	0.0655135
93	48.335	7489	376486	20999	118773	0.03	1	15-Crown-5	86	220.131	033100-27-5	C:\Database\NIST05a.L	70736	0.0154697
94	48.474	7512	357411	18017	116928	0.033	1	15-Crown-5	72	220.131	033100-27-5	C:\Database\NIST05a.L	70736	0.014686
95	48.643	7540	472748	18429	118672	0.036	1	15-Crown-5	80	220.131	033100-27-5	C:\Database\NIST05a.L	70736	0.0194251
96	48.692	7548	1976335	22618	123247	0.146	1	15-Crown-5	72	220.131	033100-27-5	C:\Database\NIST05a.L	70738	0.0812073
97	48.903	7583	1779314	21140	123478	0.106	1	15-Crown-5	72	220.131	033100-27-5	C:\Database\NIST05a.L	70736	0.0731117
98	49.109	7617	266091	16341	120333	0.027	1	15-Crown-5	72	220.131	033100-27-5	C:\Database\NIST05a.L	70736	0.0109336
99	49.375	7661	2073142	29545	135704	0.095	1	15-Crown-5	72	220.131	033100-27-5	C:\Database\NIST05a.L	70738	0.0851851
100	49.507	7683	629746	18146	125394	0.059	1	15-Crown-5	80	220.131	033100-27-5	C:\Database\NIST05a.L	70736	0.0258762
101	49.58	7695	342969	13829	121643	0.036	1	12-Crown-4	72	176.105	000294-93-9	C:\Database\NIST05a.L	40673	0.0140925
102	49.677	7711	822582	13000	121582	0.082	1	15-Crown-5	80	220.131	033100-27-5	C:\Database\NIST05a.L	70736	0.0337998
103	49.737	7721	221065	14330	123425	0.026	1	15-Crown-5	80	220.131	033100-27-5	C:\Database\NIST05a.L	70738	0.00908352
104	49.773	7727	252204	14280	123646	0.029	1	12-Crown-4	72	176.105	000294-93-9	C:\Database\NIST05a.L	40671	0.010363
105	49.997	7764	882093	15460	126651	0.095	1	15-Crown-5	72	220.131	033100-27-5	C:\Database\NIST05a.L	70736	0.0362451
106	50.118	7784	309319	12794	124933	0.035	1	12-Crown-4	72	176.105	000294-93-9	C:\Database\NIST05a.L	40673	0.0127099
107	50.16	7791	321014	11428	123913	0.047	1	15-Crown-5	86	220.131	033100-27-5	C:\Database\NIST05a.L	70736	0.0131904
108	50.214	7800	631262	11739	124690	0.09	1	12-Crown-4	80	176.105	000294-93-9	C:\Database\NIST05a.L	40673	0.0259385
109	50.317	7817	129962	11577	125323	0.019	1	15-Crown-5	72	220.131	033100-27-5	C:\Database\NIST05a.L	70736	0.00534012
110	50.637	7870	255235	7879	124227	0.046	1	15-Crown-5	80	220.131	033100-27-5	C:\Database\NIST05a.L	70736	0.0104876
111	50.692	7879	190550	7726	124481	0.041	1	12-Crown-4	80	176.105	000294-93-9	C:\Database\NIST05a.L	40673	0.00782967
112	50.734	7886	183382	7391	124525	0.036	1	15-Crown-5	72	220.131	033100-27-5	C:\Database\NIST05a.L	70738	0.00753514
113	50.794	7896	267221	6981	124597	0.052	1	15-Crown-5	83	220.131	033100-27-5	C:\Database\NIST05a.L	70736	0.0109801
114	50.855	7906	86055	7323	125417	0.02	1	15-Crown-5	80	220.131	033100-27-5	C:\Database\NIST05a.L	70736	0.00353599
115	50.891	7912	134474	6906	125301	0.029	1	15-Crown-5	72	220.131	033100-27-5	C:\Database\NIST05a.L	70736	0.00552551
116	51.09	7945	465193	14441	134450	0.045	1	15-Crown-5	83	220.131	033100-27-5	C:\Database\NIST05a.L	70736	0.0191147
117	51.205	7964	779985	13701	134643	0.089	1	15-Crown-5	83	220.131	033100-27-5	C:\Database\NIST05a.L	70738	0.0320495
118	51.284	7977	385079	11975	133541	0.054	1	12-Crown-4	80	176.105	000294-93-9	C:\Database\NIST05a.L	40672	0.0158228
119	51.453	8005	227442	10254	133164	0.035	1	15-Crown-5	83	220.131	033100-27-5	C:\Database\NIST05a.L	70736	0.00934555
120	51.495	8012	195636	10304	133560	0.032	1	1,4,7,10,13,16-Hexaoxacyclooctadecane	72	264.157	017455-13-9	C:\Database\NIST05a.L	100942	0.00803865
121	51.532	8018	316773	11619	135171	0.04	1	15-Crown-5	80	220.131	033100-27-5	C:\Database\NIST05a.L	70738	0.0130161
122	51.586	8027	299035	9316	133332	0.048	1	12-Crown-4	83	176.105	000294-93-9	C:\Database\NIST05a.L	40671	0.0122873
123	51.64	8036	324832	10048	134501	0.054	1	15-Crown-5	72	220.131	033100-27-5	C:\Database\NIST05a.L	70736	0.0133473
124	51.713	8048	201827	9687	134683	0.031	1	15-Crown-5	72	220.131	033100-27-5	C:\Database\NIST05a.L	70738	0.00829304
125	51.924	8083	353989	10443	137143	0.057	1	1,4,7,10,13,16-Hexaoxacyclooctadecane	72	264.157	017455-13-9	C:\Database\NIST05a.L	100940	0.0145453
126	51.948	8087	362748	8455	135376	0.072	1	15-Crown-5	72	220.131	033100-27-5	C:\Database\NIST05a.L	70738	0.0149053
127	52.075	8108	190650	6603	134566	0.041	1	15-Crown-5	72	220.131	033100-27-5	C:\Database\NIST05a.L	70736	0.00783378
128	52.244	8136	1667129	28499	157828	0.076	1	12-Crown-4	86	176.105	000294-93-9	C:\Database\NIST05a.L	40671	0.0685021
129	52.389	8160	85975	4094	134562	0.034	1	12-Crown-4	86	176.105	000294-93-9	C:\Database\NIST05a.L	40671	0.0035327
130	52.474	8174	116602	3600	135122	0.054	1	12-Crown-4	72	176.105	000294-93-9	C:\Database\NIST05a.L	40673	0.00479116

## Sheet: SD7M1D0 X
Compound number	Retention time (minutes)	Scan number	Area (Ab*s)	Baseline height (Ab)	Absolute height (Ab)	Peak width 50% (minutes)	The number of matching items	Match name	Quality	Molecular weight (amu)	CAS number	Spectral library	Entry number spectrum library	Content (mg/kg)
1	4.561	244	12573128	290120	375738	0.054	1	Alanine	72	89.048	000056-41-7	C:\Database\NIST05a.L	2109	0.706079
2	6.356	541	257682	6962	90027	0.055	1	Ethyl oxamate	72	117.043	000617-36-7	C:\Database\NIST05a.L	8205	0.0144708
3	6.706	599	388282	14668	97424	0.044	1	Cyclotrisiloxane, hexamethyl-	74	222.056	000541-05-9	C:\Database\NIST05a.L	73123	0.0218051
4	6.797	614	313443	14353	97028	0.033	1	Cyclotrisiloxane, hexamethyl-	72	222.056	000541-05-9	C:\Database\NIST05a.L	73123	0.0176023
5	6.845	622	223646	12574	95210	0.025	1	2-Ethylacridine	72	207.105	055751-83-2	C:\Database\NIST05a.L	62222	0.0125595
6	7.624	751	73640105	1843061	1925008	0.06	1	Ethyl alcohol	91	46.042	000064-17-5	C:\Database\NIST05a.L	95	4.13546
7	8.289	861	599406	15197	96562	0.055	1	Propanamide, 2-hydroxy-	72	89.048	002043-43-8	C:\Database\NIST05a.L	2134	0.0336613
8	9.449	1053	878604	17827	98166	0.067	1	Cyclotetrasiloxane, octamethyl-	86	296.075	000556-67-2	C:\Database\NIST05a.L	122479	0.0493404
9	9.522	1065	1028604	16727	97003	0.102	1	Cyclotetrasiloxane, octamethyl-	78	296.075	000556-67-2	C:\Database\NIST05a.L	122480	0.0577641
10	14.573	1901	2023237	37927	114684	0.07	1	Cyclopentasiloxane, decamethyl-	83	370.094	000541-02-6	C:\Database\NIST05a.L	161017	0.11362
11	15.419	2041	187186902	4510104	4586657	0.061	1	Acetic acid, pentyl ester	79	130.099	000628-63-7	C:\Database\NIST05a.L	13030	10.512
12	17.624	2406	5031150	125425	201447	0.059	1	Hexanoic acid, ethyl ester	90	144.115	000123-66-0	C:\Database\NIST05a.L	20118	0.282538
13	17.781	2432	44181635	801412	877396	0.081	1	Hexanoic acid, ethyl ester	91	144.115	000123-66-0	C:\Database\NIST05a.L	20120	2.48114
14	19.745	2757	496025	21798	97310	0.038	1	Diazene, butyl[1-(2,2-dimethylhydrazino)ethyl]-	72	172.169	061940-95-2	C:\Database\NIST05a.L	38233	0.0278557
15	20.452	2874	1372817	57509	132851	0.036	1	Cyclohexasiloxane, dodecamethyl-	90	444.113	000540-97-6	C:\Database\NIST05a.L	179152	0.0770943
16	21.503	3048	2512177	71048	146137	0.059	1	Propanoic acid, 2-hydroxy-, ethyl ester	78	118.063	000097-64-3	C:\Database\NIST05a.L	8459	0.141078
17	21.575	3060	8107564	182643	257715	0.066	1	Propanoic acid, 2-hydroxy-, ethyl ester, (S)-	78	118.063	000687-47-8	C:\Database\NIST05a.L	8470	0.455303
18	23.895	3444	1530789	28699	103535	0.068	1	Pyrazine, trimethyl-	90	122.084	014667-55-1	C:\Database\NIST05a.L	9507	0.0859657
19	24.312	3513	111448	3879	78726	0.041	1	Acetic acid, [(aminocarbonyl)amino]oxo-	72	132.017	000585-05-7	C:\Database\NIST05a.L	13684	0.00625867
20	24.663	3571	3902054	106330	181229	0.055	1	Octanoic acid, ethyl ester	93	172.146	000106-32-1	C:\Database\NIST05a.L	37529	0.219131
21	25.472	3705	3925505	66197	141232	0.094	1	Acetic acid	80	60.021	000064-19-7	C:\Database\NIST05a.L	257	0.220448
22	25.654	3735	266154708	6913517	6988581	0.06	1	Furfural	95	96.021	000098-01-1	C:\Database\NIST05a.L	2677	14.9467
23	25.877	3772	3932376	97782	172883	0.055	1	Cycloheptasiloxane, tetradecamethyl-	90	518.132	000107-50-6	C:\Database\NIST05a.L	185541	0.220833
24	26.216	3828	4645144	54050	129208	0.066	1	Pyrazine, tetramethyl-	94	136.1	001124-11-4	C:\Database\NIST05a.L	15661	0.260861
25	26.626	3896	1321714	28829	104055	0.067	1	Pentadecane	78	212.25	000629-62-9	C:\Database\NIST05a.L	66065	0.0742245
26	27.055	3967	1955108	46186	121483	0.06	1	Ethanone, 1-(2-furanyl)-	87	110.037	001192-62-7	C:\Database\NIST05a.L	5614	0.109795
27	27.738	4080	18740680	494852	570264	0.058	1	Benzaldehyde	97	106.042	000100-52-7	C:\Database\NIST05a.L	4936	1.05243
28	27.877	4103	1703934	32780	108214	0.075	1	2-Furanmethanol, acetate	93	140.047	000623-17-6	C:\Database\NIST05a.L	17706	0.0956891
29	29.188	4320	14109187	344407	420059	0.062	1	2-Furancarboxaldehyde, 5-methyl-	94	110.037	000620-02-0	C:\Database\NIST05a.L	5621	0.792341
30	29.611	4390	3145371	64815	140538	0.07	1	Propylene Glycol	80	76.052	000057-55-6	C:\Database\NIST05a.L	915	0.176637
31	30.56	4547	1791546	37359	113240	0.068	1	2-Acetyl-5-methylfuran	70	124.052	001193-79-9	C:\Database\NIST05a.L	10090	0.100609
32	31.146	4644	2781010	56444	132422	0.076	1	Decanoic acid, ethyl ester	87	200.178	000110-38-3	C:\Database\NIST05a.L	57077	0.156175
33	31.52	4706	3536829	42474	118515	0.106	1	Benzeneacetaldehyde	94	120.058	000122-78-1	C:\Database\NIST05a.L	9083	0.19862
34	31.865	4763	18838430	488438	564536	0.06	1	2-Furanmethanol	97	98.037	000098-00-0	C:\Database\NIST05a.L	3017	1.05792
35	32.397	4851	3443449	92476	168662	0.055	1	Butanedioic acid, diethyl ester	91	174.089	000123-25-1	C:\Database\NIST05a.L	39322	0.193376
36	35.78	5411	7692234	236375	313589	0.049	1	Benzeneacetic acid, ethyl ester	91	164.084	000101-97-3	C:\Database\NIST05a.L	31802	0.431979
37	36.602	5547	7716890	188539	266385	0.059	1	Acetic acid, 2-phenylethyl ester	90	164.084	000103-45-7	C:\Database\NIST05a.L	31818	0.433363
38	37.109	5631	899549	22949	101613	0.056	1	Dodecanoic acid, ethyl ester	70	228.209	000106-33-2	C:\Database\NIST05a.L	77291	0.0505167
39	38.07	5790	4807149	143710	226479	0.052	1	Benzyl Alcohol	97	108.058	000100-51-6	C:\Database\NIST05a.L	5223	0.269959
40	38.318	5831	618255	16156	100232	0.053	1	Benzenepropanoic acid, ethyl ester	80	178.099	002021-28-5	C:\Database\NIST05a.L	41449	0.0347198
41	38.928	5932	75318282	2539243	2626492	0.046	1	Phenylethyl Alcohol	94	122.073	000060-12-8	C:\Database\NIST05a.L	9612	4.22971
42	40.227	6147	2541803	78261	173254	0.051	1	Ethanone, 1-(1H-pyrrol-2-yl)-	93	109.053	001072-83-9	C:\Database\NIST05a.L	5444	0.142742
43	40.777	6238	935832	24354	125148	0.058	1	Phenol	95	94.042	000108-95-2	C:\Database\NIST05a.L	2532	0.0525542
44	41.308	6326	1525937	49641	156565	0.047	1	1H-Pyrrole-2-carboxaldehyde	72	95.037	001003-29-8	C:\Database\NIST05a.L	2615	0.0856932
45	44.831	6909	29404337	729520	877414	0.057	1	Hexadecanoic acid, ethyl ester	98	284.272	000628-97-7	C:\Database\NIST05a.L	114844	1.65128
46	48.347	7491	23803812	145753	334509	0.272	1	Pyrrolo[1,2-a]pyrazine-1,4-dione, hexahydro-	96	154.074	019179-12-5	C:\Database\NIST05a.L	26186	1.33677
47	48.384	7497	9827995	147357	336524	0.083	1	Pyrrolo[1,2-a]pyrazine-1,4-dione, hexahydro-	96	154.074	019179-12-5	C:\Database\NIST05a.L	26186	0.551918
48	48.486	7514	2775744	137671	328015	0.034	1	Pyrrolo[1,2-a]pyrazine-1,4-dione, hexahydro-	96	154.074	019179-12-5	C:\Database\NIST05a.L	26189	0.15588
49	48.607	7534	10066168	148883	340624	0.092	1	Pyrrolo[1,2-a]pyrazine-1,4-dione, hexahydro-	96	154.074	019179-12-5	C:\Database\NIST05a.L	26189	0.565294
50	48.643	7540	25326221	141854	334038	0.298	1	Pyrrolo[1,2-a]pyrazine-1,4-dione, hexahydro-	96	154.074	019179-12-5	C:\Database\NIST05a.L	26189	1.42226

## Sheet: SD7M2D0 X
Compound number	Retention time (minutes)	Scan number	Area (Ab*s)	Baseline height (Ab)	Absolute height (Ab)	Peak width 50% (minutes)	The number of matching items	Match name	Quality	Molecular weight (amu)	CAS number	Spectral library	Entry number spectrum library	Content (mg/kg)
1	5.008	318	9270508	208749	330210	0.074	1	1-Propanamine, N,2-dimethyl-	80	87.105	000625-43-4	C:\Database\NIST05a.L	1902	0.347974
2	5.606	417	818693	14620	68995	0.093	1	Cyclotrisiloxane, hexamethyl-	80	222.056	000541-05-9	C:\Database\NIST05a.L	73123	0.0307302
3	5.63	421	220281	16038	70331	0.023	1	Cyclotrisiloxane, hexamethyl-	83	222.056	000541-05-9	C:\Database\NIST05a.L	73123	0.00826838
4	5.661	426	278613	16223	70397	0.024	1	Cyclotrisiloxane, hexamethyl-	83	222.056	000541-05-9	C:\Database\NIST05a.L	73123	0.0104579
5	5.685	430	218087	16756	70845	0.022	1	Cyclotrisiloxane, hexamethyl-	83	222.056	000541-05-9	C:\Database\NIST05a.L	73123	0.00818603
6	5.703	433	382061	18452	72475	0.035	1	Cyclotrisiloxane, hexamethyl-	78	222.056	000541-05-9	C:\Database\NIST05a.L	73123	0.0143409
7	5.763	443	461234	18846	72677	0.041	1	Cyclotrisiloxane, hexamethyl-	83	222.056	000541-05-9	C:\Database\NIST05a.L	73123	0.0173127
8	5.8	449	752472	18634	72333	0.062	1	Cyclotrisiloxane, hexamethyl-	90	222.056	000541-05-9	C:\Database\NIST05a.L	73123	0.0282445
9	5.89	464	1913830	28241	81622	0.09	1	Cyclotrisiloxane, hexamethyl-	80	222.056	000541-05-9	C:\Database\NIST05a.L	73123	0.0718368
10	6.023	486	254173	14342	67256	0.025	1	Cyclotrisiloxane, hexamethyl-	86	222.056	000541-05-9	C:\Database\NIST05a.L	73123	0.00954054
11	6.065	493	489259	12823	65596	0.048	1	Cyclotrisiloxane, hexamethyl-	83	222.056	000541-05-9	C:\Database\NIST05a.L	73123	0.0183646
12	6.126	503	159115	12281	64846	0.022	1	Cyclotrisiloxane, hexamethyl-	83	222.056	000541-05-9	C:\Database\NIST05a.L	73123	0.00597248
13	6.156	508	158078	10900	63356	0.021	1	Cyclotrisiloxane, hexamethyl-	83	222.056	000541-05-9	C:\Database\NIST05a.L	73123	0.00593356
14	6.18	512	285594	10680	63070	0.045	1	Cyclotrisiloxane, hexamethyl-	72	222.056	000541-05-9	C:\Database\NIST05a.L	73123	0.0107199
15	6.247	523	135828	12731	64877	0.018	1	Cyclotrisiloxane, hexamethyl-	80	222.056	000541-05-9	C:\Database\NIST05a.L	73123	0.00509839
16	6.271	527	198149	13776	65849	0.024	1	Cyclotrisiloxane, hexamethyl-	72	222.056	000541-05-9	C:\Database\NIST05a.L	73123	0.00743765
17	6.295	531	192681	14411	66399	0.022	1	Cyclotrisiloxane, hexamethyl-	72	222.056	000541-05-9	C:\Database\NIST05a.L	73123	0.0072324
18	6.343	539	305517	13494	65312	0.032	1	Cyclotrisiloxane, hexamethyl-	72	222.056	000541-05-9	C:\Database\NIST05a.L	73123	0.0114678
19	6.398	548	435474	14072	65696	0.042	1	Cyclotrisiloxane, hexamethyl-	72	222.056	000541-05-9	C:\Database\NIST05a.L	73123	0.0163458
20	6.44	555	241358	14305	65784	0.028	1	2-Ethylacridine	72	207.105	055751-83-2	C:\Database\NIST05a.L	62222	0.00905952
21	6.519	568	912754	26502	77723	0.057	1	Cyclotrisiloxane, hexamethyl-	90	222.056	000541-05-9	C:\Database\NIST05a.L	73121	0.0342608
22	6.549	573	388297	25101	76216	0.026	1	Cyclotrisiloxane, hexamethyl-	91	222.056	000541-05-9	C:\Database\NIST05a.L	73121	0.014575
23	6.603	582	953016	27040	77957	0.054	1	Cyclotrisiloxane, hexamethyl-	83	222.056	000541-05-9	C:\Database\NIST05a.L	73123	0.035772
24	6.627	586	513054	26077	76904	0.033	1	Cyclotrisiloxane, hexamethyl-	83	222.056	000541-05-9	C:\Database\NIST05a.L	73123	0.0192578
25	6.664	592	379220	23582	74288	0.027	1	Cyclotrisiloxane, hexamethyl-	83	222.056	000541-05-9	C:\Database\NIST05a.L	73123	0.0142343
26	6.7	598	821432	22350	72933	0.048	1	Cyclotrisiloxane, hexamethyl-	90	222.056	000541-05-9	C:\Database\NIST05a.L	73121	0.030833
27	6.766	609	160525	15356	65709	0.017	1	Cyclotrisiloxane, hexamethyl-	72	222.056	000541-05-9	C:\Database\NIST05a.L	73123	0.00602541
28	6.784	612	201481	15567	65849	0.022	1	Cyclotrisiloxane, hexamethyl-	72	222.056	000541-05-9	C:\Database\NIST05a.L	73123	0.00756271
29	6.809	616	380807	14058	64257	0.036	1	Cyclotrisiloxane, hexamethyl-	72	222.056	000541-05-9	C:\Database\NIST05a.L	73123	0.0142938
30	7.117	667	135585228	2997649	3046795	0.067	1	Ethyl alcohol	91	46.042	000064-17-5	C:\Database\NIST05a.L	95	5.08928
31	7.485	728	11529679	168094	215967	0.114	1	Ethyl alcohol	90	46.042	000064-17-5	C:\Database\NIST05a.L	93	0.432774
32	7.54	737	6579540	178375	226047	0.047	1	Ethyl alcohol	90	46.042	000064-17-5	C:\Database\NIST05a.L	95	0.246967
33	7.564	741	2095249	175053	222655	0.02	1	Ethyl alcohol	90	46.042	000064-17-5	C:\Database\NIST05a.L	93	0.0786465
34	7.588	745	2921248	172926	220446	0.024	1	Ethyl alcohol	90	46.042	000064-17-5	C:\Database\NIST05a.L	94	0.109651
35	7.612	749	7365789	169046	216469	0.073	1	Ethyl alcohol	90	46.042	000064-17-5	C:\Database\NIST05a.L	93	0.276479
36	7.685	761	7367484	149051	196218	0.082	1	Ethyl alcohol	90	46.042	000064-17-5	C:\Database\NIST05a.L	95	0.276543
37	7.775	776	9715866	123021	169880	0.132	1	Ethyl alcohol	90	46.042	000064-17-5	C:\Database\NIST05a.L	94	0.364691
38	7.938	803	7769512	82742	129037	0.157	1	Ethyl alcohol	86	46.042	000064-17-5	C:\Database\NIST05a.L	95	0.291633
39	8.132	835	2411703	52808	98428	0.076	1	Ethyl alcohol	87	46.042	000064-17-5	C:\Database\NIST05a.L	93	0.0905248
40	8.222	850	1199611	45723	91043	0.044	1	Ethyl alcohol	72	46.042	000064-17-5	C:\Database\NIST05a.L	95	0.0450281
41	8.265	857	609192	47551	92712	0.021	1	Ethyl alcohol	80	46.042	000064-17-5	C:\Database\NIST05a.L	95	0.0228664
42	8.307	864	1250458	47944	92967	0.04	1	Ethyl alcohol	87	46.042	000064-17-5	C:\Database\NIST05a.L	93	0.0469367
43	8.343	870	1186530	45231	90132	0.035	1	Ethyl alcohol	72	46.042	000064-17-5	C:\Database\NIST05a.L	94	0.0445371
44	8.38	876	2876386	43232	88012	0.111	1	Ethyl alcohol	80	46.042	000064-17-5	C:\Database\NIST05a.L	94	0.107967
45	8.561	906	1284766	34755	78905	0.062	1	Ethyl alcohol	72	46.042	000064-17-5	C:\Database\NIST05a.L	95	0.0482245
46	8.609	914	571195	32561	76542	0.029	1	Ethyl alcohol	72	46.042	000064-17-5	C:\Database\NIST05a.L	93	0.0214402
47	8.96	972	936421	18794	61563	0.062	1	Cyclotetrasiloxane, octamethyl-	80	296.075	000556-67-2	C:\Database\NIST05a.L	122481	0.0351491
48	9.062	989	300227	19027	61430	0.026	1	Cyclotetrasiloxane, octamethyl-	74	296.075	000556-67-2	C:\Database\NIST05a.L	122479	0.0112692
49	9.135	1001	407861	17163	59314	0.04	1	Cyclotetrasiloxane, octamethyl-	72	296.075	000556-67-2	C:\Database\NIST05a.L	122480	0.0153093
50	9.177	1008	725780	16622	58632	0.073	1	Cyclotetrasiloxane, octamethyl-	78	296.075	000556-67-2	C:\Database\NIST05a.L	122480	0.0272426
51	9.419	1048	1423741	27417	68584	0.066	1	Cyclotetrasiloxane, octamethyl-	90	296.075	000556-67-2	C:\Database\NIST05a.L	122480	0.053441
52	11.165	1337	1246837	33471	71492	0.053	1	Silane, ethenyldimethoxymethyl-	72	132.061	016753-62-1	C:\Database\NIST05a.L	13753	0.0468008
53	13.817	1776	1616927	28084	64136	0.072	1	Pentanoic acid, ethyl ester	80	130.099	000539-82-2	C:\Database\NIST05a.L	13045	0.0606924
54	14.319	1859	2730877	51884	87706	0.066	1	Pentanoic acid, ethyl ester	87	130.099	000539-82-2	C:\Database\NIST05a.L	13045	0.102505
55	14.361	1866	3468345	46449	82249	0.124	1	Pentanoic acid, ethyl ester	80	130.099	000539-82-2	C:\Database\NIST05a.L	13045	0.130186
56	14.554	1898	3527103	56841	92552	0.077	1	Cyclopentasiloxane, decamethyl-	91	370.094	000541-02-6	C:\Database\NIST05a.L	161016	0.132392
57	15.261	2015	280053966	7189301	7224684	0.059	1	Acetic acid, pentyl ester	74	130.099	000628-63-7	C:\Database\NIST05a.L	13029	10.512
58	16.035	2143	4716533	94791	129815	0.065	1	Acetic acid, pentyl ester	72	130.099	000628-63-7	C:\Database\NIST05a.L	13029	0.177038
59	17.515	2388	5777199	164910	199249	0.052	1	Hexanoic acid, ethyl ester	90	144.115	000123-66-0	C:\Database\NIST05a.L	20118	0.216851
60	17.636	2408	19638307	266867	301150	0.094	1	Hexanoic acid, ethyl ester	91	144.115	000123-66-0	C:\Database\NIST05a.L	20120	0.737136
61	17.775	2431	53069664	805377	839594	0.096	1	Hexanoic acid, ethyl ester	96	144.115	000123-66-0	C:\Database\NIST05a.L	20113	1.992
62	18.681	2581	1296848	15310	49108	0.115	1	Styrene	94	104.063	000100-42-5	C:\Database\NIST05a.L	4751	0.048678
63	20.439	2872	2318777	91742	124971	0.039	1	Cyclohexasiloxane, dodecamethyl-	94	444.113	000540-97-6	C:\Database\NIST05a.L	179152	0.0870367
64	21.279	3011	3658255	56731	89766	0.086	1	Pyrazine, 2,6-dimethyl-	86	108.069	000108-50-9	C:\Database\NIST05a.L	5180	0.137315
65	21.503	3048	23129337	456480	489463	0.069	1	Propanoic acid, 2-hydroxy-, ethyl ester	83	118.063	000097-64-3	C:\Database\NIST05a.L	8459	0.868174
66	21.557	3057	19803168	453814	486784	0.066	1	Propanoic acid, 2-hydroxy-, ethyl ester	78	118.063	000097-64-3	C:\Database\NIST05a.L	8459	0.743324
67	23.358	3355	4219315	80008	113074	0.076	1	Tetradecane	96	198.235	000629-59-4	C:\Database\NIST05a.L	55974	0.158375
68	23.889	3443	1868654	33844	67064	0.078	1	Pyrazine, trimethyl-	87	122.084	014667-55-1	C:\Database\NIST05a.L	9507	0.0701411
69	24.083	3475	767632	14653	47930	0.067	1	2-Octanol	72	130.136	000123-96-6	C:\Database\NIST05a.L	13197	0.0288135
70	24.657	3570	4625015	98882	132324	0.065	1	Octanoic acid, ethyl ester	95	172.146	000106-32-1	C:\Database\NIST05a.L	37537	0.173603
71	25.376	3689	14999061	171224	204874	0.119	1	Acetic acid	91	60.021	000064-19-7	C:\Database\NIST05a.L	258	0.562999
72	25.647	3734	378256076	8420361	8454090	0.069	1	Furfural	95	96.021	000098-01-1	C:\Database\NIST05a.L	2677	14.1981
73	25.865	3770	8959926	175049	208843	0.068	1	Cycloheptasiloxane, tetradecamethyl-	91	518.132	000107-50-6	C:\Database\NIST05a.L	185541	0.336316
74	26.203	3826	6430546	72890	106781	0.085	1	Pyrazine, tetramethyl-	93	136.1	001124-11-4	C:\Database\NIST05a.L	15664	0.241375
75	26.391	3857	8021735	184299	218245	0.063	1	1-Hexanol, 2-ethyl-	83	130.136	000104-76-7	C:\Database\NIST05a.L	13235	0.301101
76	26.614	3894	6816553	169148	203157	0.059	1	Pentadecane	98	212.25	000629-62-9	C:\Database\NIST05a.L	66066	0.255864
77	27.043	3965	2671982	57757	91892	0.066	1	Ethanone, 1-(2-furanyl)-	91	110.037	001192-62-7	C:\Database\NIST05a.L	5614	0.100295
78	27.732	4079	18322213	442766	477099	0.063	1	Benzaldehyde	97	106.042	000100-52-7	C:\Database\NIST05a.L	4937	0.687736
79	27.871	4102	2571622	51998	86372	0.066	1	2-Furanmethanol, acetate	95	140.047	000623-17-6	C:\Database\NIST05a.L	17707	0.0965274
80	28.01	4125	1931502	38517	72931	0.071	1	2,3-Butanediol	72	90.068	000513-85-9	C:\Database\NIST05a.L	2245	0.0725001
81	28.149	4148	8333457	220297	254751	0.057	1	4-Heptanol, 2,6-dimethyl-	72	144.151	000108-82-7	C:\Database\NIST05a.L	20343	0.312801
82	28.983	4286	3223644	63289	97985	0.073	1	Methoxyacetic acid, 3-methylbutyl ester	72	160.11	1000282-41-1	C:\Database\NIST05a.L	29901	0.121001
83	29.182	4319	18567623	434064	468818	0.063	1	2-Furancarboxaldehyde, 5-methyl-	94	110.037	000620-02-0	C:\Database\NIST05a.L	5619	0.696947
84	29.593	4387	4158703	102059	136932	0.062	1	Propylene Glycol	80	76.052	000057-55-6	C:\Database\NIST05a.L	915	0.1561
85	29.714	4407	3176122	84811	119720	0.056	1	Hexadecane	96	226.266	000544-76-3	C:\Database\NIST05a.L	76088	0.119218
86	30.276	4500	2004692	38454	73525	0.074	1	Pentanoic acid, 4-oxo-, ethyl ester	70	144.079	000539-88-8	C:\Database\NIST05a.L	19919	0.0752474
87	30.547	4545	3170720	60869	96019	0.079	1	2-Acetyl-5-methylfuran	76	124.052	001193-79-9	C:\Database\NIST05a.L	10090	0.119015
88	31.158	4646	4141846	77453	112780	0.084	1	Butyrolactone	94	86.037	000096-48-0	C:\Database\NIST05a.L	1626	0.155467
89	31.502	4703	2266558	24500	59926	0.124	1	Benzeneacetaldehyde	70	120.058	000122-78-1	C:\Database\NIST05a.L	9083	0.0850767
90	31.853	4761	21053942	523411	558940	0.063	1	2-Furanmethanol	96	98.037	000098-00-0	C:\Database\NIST05a.L	3017	0.790273
91	32.384	4849	5582034	157660	193344	0.054	1	Butanedioic acid, diethyl ester	83	174.089	000123-25-1	C:\Database\NIST05a.L	39320	0.209525
92	34.614	5218	814704	15910	52238	0.074	1	Benzaldehyde, 4-ethyl-	95	134.073	004748-78-1	C:\Database\NIST05a.L	14801	0.0305804
93	35.58	5378	2081235	46344	82953	0.059	1	1,3-Propanediol	72	76.052	000504-63-2	C:\Database\NIST05a.L	913	0.0781205
94	35.774	5410	9103234	267826	304491	0.053	1	Benzeneacetic acid, ethyl ester	91	164.084	000101-97-3	C:\Database\NIST05a.L	31803	0.341696
95	36.596	5546	5097377	149950	187137	0.052	1	Acetic acid, 2-phenylethyl ester	90	164.084	000103-45-7	C:\Database\NIST05a.L	31806	0.191333
96	38.064	5789	7805249	153726	193875	0.072	1	Benzyl Alcohol	98	108.058	000100-51-6	C:\Database\NIST05a.L	5223	0.292975
97	38.922	5931	67225396	2274548	2317780	0.046	1	Phenylethyl Alcohol	95	122.073	000060-12-8	C:\Database\NIST05a.L	9612	2.52335
98	40.221	6146	3143015	93743	143945	0.05	1	Ethanone, 1-(1H-pyrrol-2-yl)-	95	109.053	001072-83-9	C:\Database\NIST05a.L	5444	0.117975
99	40.777	6238	1258380	37353	92796	0.05	1	Phenol	96	94.042	000108-95-2	C:\Database\NIST05a.L	2533	0.0472341
100	41.296	6324	1509749	51614	112183	0.045	1	1H-Pyrrole-2-carboxaldehyde	81	95.037	001003-29-8	C:\Database\NIST05a.L	2614	0.0566694
101	42.486	6521	1508261	30537	103339	0.065	1	12-Crown-4	72	176.105	000294-93-9	C:\Database\NIST05a.L	40670	0.0566135
102	44.359	6831	2050818	42328	134387	0.066	1	12-Crown-4	72	176.105	000294-93-9	C:\Database\NIST05a.L	40670	0.0769787
103	44.571	6866	2729900	38819	133028	0.09	1	15-Crown-5	86	220.131	033100-27-5	C:\Database\NIST05a.L	70736	0.102468
104	44.637	6877	773209	35605	130542	0.036	1	15-Crown-5	86	220.131	033100-27-5	C:\Database\NIST05a.L	70736	0.0290229
105	44.71	6889	618612	36833	132493	0.028	1	12-Crown-4	72	176.105	000294-93-9	C:\Database\NIST05a.L	40670	0.02322
106	44.825	6908	8918144	171762	268612	0.071	1	Hexadecanoic acid, ethyl ester	95	284.272	000628-97-7	C:\Database\NIST05a.L	114844	0.334748
107	44.958	6930	713406	38997	137231	0.03	1	15-Crown-5	72	220.131	033100-27-5	C:\Database\NIST05a.L	70736	0.0267781
108	45.091	6952	4330392	50014	149586	0.11	1	1,4,7,10,13,16-Hexaoxacyclooctadecane	72	264.157	017455-13-9	C:\Database\NIST05a.L	100938	0.162544
109	45.169	6965	1514554	41722	142110	0.061	1	12-Crown-4	80	176.105	000294-93-9	C:\Database\NIST05a.L	40670	0.0568497
110	45.278	6983	649571	41932	143440	0.026	1	12-Crown-4	80	176.105	000294-93-9	C:\Database\NIST05a.L	40670	0.0243821
111	45.876	7082	975897	42670	150360	0.037	1	15-Crown-5	80	220.131	033100-27-5	C:\Database\NIST05a.L	70736	0.0366309
112	45.924	7090	1379558	44141	152332	0.052	1	12-Crown-4	72	176.105	000294-93-9	C:\Database\NIST05a.L	40671	0.0517826
113	46.033	7108	2358368	47728	157004	0.066	1	12-Crown-4	72	176.105	000294-93-9	C:\Database\NIST05a.L	40670	0.0885228
114	46.093	7118	655763	40429	150308	0.027	1	15-Crown-5	78	220.131	033100-27-5	C:\Database\NIST05a.L	70736	0.0246145
115	46.226	7140	1642654	42232	153516	0.063	1	12-Crown-4	86	176.105	000294-93-9	C:\Database\NIST05a.L	40670	0.061658
116	46.535	7191	2925907	42172	156617	0.089	1	15-Crown-5	80	220.131	033100-27-5	C:\Database\NIST05a.L	70736	0.109826
117	46.667	7213	3325517	41205	157011	0.102	1	12-Crown-4	86	176.105	000294-93-9	C:\Database\NIST05a.L	40670	0.124825
118	47	7268	3348715	38964	158167	0.106	1	12-Crown-4	72	176.105	000294-93-9	C:\Database\NIST05a.L	40670	0.125696
119	47.308	7319	747361	37996	160385	0.033	1	12-Crown-4	80	176.105	000294-93-9	C:\Database\NIST05a.L	40670	0.0280527
120	47.38	7331	2904422	40273	163426	0.093	1	12-Crown-4	72	176.105	000294-93-9	C:\Database\NIST05a.L	40673	0.109019
121	47.501	7351	4649771	41544	165955	0.138	1	12-Crown-4	80	176.105	000294-93-9	C:\Database\NIST05a.L	40671	0.174532
122	47.737	7390	1744612	35785	162615	0.081	1	12-Crown-4	78	176.105	000294-93-9	C:\Database\NIST05a.L	40670	0.0654851
123	47.779	7397	1049180	34428	161669	0.047	1	15-Crown-5	72	220.131	033100-27-5	C:\Database\NIST05a.L	70736	0.0393816
124	47.954	7426	1994943	34232	163292	0.097	1	12-Crown-4	86	176.105	000294-93-9	C:\Database\NIST05a.L	40671	0.0748814
125	48.486	7514	3893466	45005	179546	0.107	1	1,4,7,10,13,16-Hexaoxacyclooctadecane	78	264.157	017455-13-9	C:\Database\NIST05a.L	100940	0.146144
126	48.534	7522	1290500	46186	181190	0.047	1	12-Crown-4	80	176.105	000294-93-9	C:\Database\NIST05a.L	40671	0.0484397
127	48.631	7538	2607032	45657	181642	0.073	1	1,4,7,10,13,16-Hexaoxacyclooctadecane	83	264.157	017455-13-9	C:\Database\NIST05a.L	100942	0.0978566
128	48.74	7556	2832652	52098	189233	0.091	1	12-Crown-4	72	176.105	000294-93-9	C:\Database\NIST05a.L	40671	0.106325
129	48.776	7562	1282849	52960	190441	0.04	1	12-Crown-4	80	176.105	000294-93-9	C:\Database\NIST05a.L	40673	0.0481525
130	48.806	7567	1348598	52090	189934	0.043	1	15-Crown-5	83	220.131	033100-27-5	C:\Database\NIST05a.L	70736	0.0506205
131	48.855	7575	2850350	50971	189292	0.071	1	1,4,7,10,13,16-Hexaoxacyclooctadecane	72	264.157	017455-13-9	C:\Database\NIST05a.L	100942	0.10699
132	48.982	7596	2112442	47596	187215	0.074	1	1,4,7,10,13,16-Hexaoxacyclooctadecane	83	264.157	017455-13-9	C:\Database\NIST05a.L	100942	0.0792918
133	49.048	7607	1505375	47511	187798	0.049	1	15-Crown-5	72	220.131	033100-27-5	C:\Database\NIST05a.L	70736	0.0565052
134	49.078	7612	1146884	45784	186388	0.042	1	12-Crown-4	86	176.105	000294-93-9	C:\Database\NIST05a.L	40671	0.043049
135	49.235	7638	5408790	53723	195921	0.127	1	1,4,7,10,13,16-Hexaoxacyclooctadecane	90	264.157	017455-13-9	C:\Database\NIST05a.L	100940	0.203022
136	49.332	7654	1259858	45263	188462	0.046	1	1,4,7,10,13,16-Hexaoxacyclooctadecane	83	264.157	017455-13-9	C:\Database\NIST05a.L	100940	0.0472896
137	49.441	7672	2692269	48343	192695	0.093	1	15-Crown-5	78	220.131	033100-27-5	C:\Database\NIST05a.L	70736	0.101056
138	49.465	7676	1035703	45223	189821	0.038	1	15-Crown-5	72	220.131	033100-27-5	C:\Database\NIST05a.L	70736	0.0388758
139	49.574	7694	3625813	47156	192885	0.102	1	15-Crown-5	72	220.131	033100-27-5	C:\Database\NIST05a.L	70736	0.136097
140	49.652	7707	930300	42620	189134	0.036	1	15-Crown-5	72	220.131	033100-27-5	C:\Database\NIST05a.L	70736	0.0349194
141	49.695	7714	1221643	40473	187435	0.046	1	15-Crown-5	80	220.131	033100-27-5	C:\Database\NIST05a.L	70736	0.0458551
142	50.154	7790	1345055	38735	190412	0.058	1	15-Crown-5	72	220.131	033100-27-5	C:\Database\NIST05a.L	70736	0.0504875
143	50.22	7801	680547	36786	189125	0.031	1	1,4,7,10,13,16-Hexaoxacyclooctadecane	78	264.157	017455-13-9	C:\Database\NIST05a.L	100940	0.0255448
144	50.287	7812	1405521	34169	187189	0.069	1	15-Crown-5	83	220.131	033100-27-5	C:\Database\NIST05a.L	70736	0.0527571
145	50.335	7820	755199	32256	185806	0.039	1	1,4,7,10,13,16-Hexaoxacyclooctadecane	78	264.157	017455-13-9	C:\Database\NIST05a.L	100938	0.0283469
146	50.438	7837	3734136	45480	200058	0.108	1	15-Crown-5	80	220.131	033100-27-5	C:\Database\NIST05a.L	70736	0.140163
147	50.565	7858	1714023	30444	186338	0.08	1	15-Crown-5	83	220.131	033100-27-5	C:\Database\NIST05a.L	70736	0.0643369
148	50.649	7872	1184544	28167	184945	0.07	1	1,4,7,10,13,16-Hexaoxacyclooctadecane	78	264.157	017455-13-9	C:\Database\NIST05a.L	100942	0.0444626
149	50.71	7882	403051	26274	183699	0.026	1	12-Crown-4	72	176.105	000294-93-9	C:\Database\NIST05a.L	40673	0.0151288
150	50.782	7894	1244527	27157	185323	0.06	1	1,4,7,10,13,16-Hexaoxacyclooctadecane	83	264.157	017455-13-9	C:\Database\NIST05a.L	100940	0.0467141
151	50.867	7908	1321629	27110	186122	0.072	1	15-Crown-5	83	220.131	033100-27-5	C:\Database\NIST05a.L	70736	0.0496082
152	50.915	7916	708456	30145	189627	0.039	1	1,4,7,10,13,16-Hexaoxacyclooctadecane	78	264.157	017455-13-9	C:\Database\NIST05a.L	100942	0.0265923
153	50.994	7929	3753883	35966	196312	0.132	1	15-Crown-5	72	220.131	033100-27-5	C:\Database\NIST05a.L	70736	0.140904
154	51.169	7958	1000882	23301	185440	0.056	1	12-Crown-4	80	176.105	000294-93-9	C:\Database\NIST05a.L	40673	0.0375687
155	51.241	7970	294767	19656	182507	0.025	1	1,4,7,10,13,16-Hexaoxacyclooctadecane	78	264.157	017455-13-9	C:\Database\NIST05a.L	100940	0.0110643
156	51.271	7975	613819	22712	185892	0.045	1	15-Crown-5	72	220.131	033100-27-5	C:\Database\NIST05a.L	70738	0.0230401
157	51.326	7984	410244	21387	185132	0.033	1	15-Crown-5	80	220.131	033100-27-5	C:\Database\NIST05a.L	70736	0.0153988
158	51.368	7991	549895	18636	182836	0.049	1	1,4,7,10,13,16-Hexaoxacyclooctadecane	78	264.157	017455-13-9	C:\Database\NIST05a.L	100942	0.0206407
159	51.465	8007	314633	15545	180709	0.034	1	12-Crown-4	72	176.105	000294-93-9	C:\Database\NIST05a.L	40672	0.0118099
160	51.501	8013	423401	17678	183239	0.04	1	15-Crown-5	72	220.131	033100-27-5	C:\Database\NIST05a.L	70736	0.0158926
161	51.543	8020	225433	16749	182696	0.022	1	15-Crown-5	72	220.131	033100-27-5	C:\Database\NIST05a.L	70736	0.00846177
162	51.561	8023	346301	17308	183481	0.032	1	12-Crown-4	78	176.105	000294-93-9	C:\Database\NIST05a.L	40671	0.0129986
163	51.622	8033	906241	16191	182972	0.074	1	15-Crown-5	83	220.131	033100-27-5	C:\Database\NIST05a.L	70736	0.0340163
164	51.737	8052	316344	13770	181728	0.032	1	Ethanol, 2-[2-(2-ethoxyethoxy)ethoxy]-	72	178.121	000112-50-5	C:\Database\NIST05a.L	42059	0.0118742
165	51.767	8057	372187	13422	181693	0.04	1	12-Crown-4	72	176.105	000294-93-9	C:\Database\NIST05a.L	40671	0.0139703
166	51.821	8066	250240	12994	181846	0.032	1	12-Crown-4	72	176.105	000294-93-9	C:\Database\NIST05a.L	40672	0.00939291
167	51.864	8073	168872	11646	180891	0.024	1	1,4,7,10,13,16-Hexaoxacyclooctadecane	72	264.157	017455-13-9	C:\Database\NIST05a.L	100940	0.00633872
168	52.087	8110	194716	9022	180595	0.036	1	15-Crown-5	72	220.131	033100-27-5	C:\Database\NIST05a.L	70736	0.00730879
169	52.123	8116	193795	8158	180087	0.04	1	12-Crown-4	72	176.105	000294-93-9	C:\Database\NIST05a.L	40671	0.00727422
170	52.166	8123	178965	10497	182882	0.028	1	12-Crown-4	72	176.105	000294-93-9	C:\Database\NIST05a.L	40672	0.00671756

## Sheet: SD7M3D0 X
Compound number	Retention time (minutes)	Scan number	Area (Ab*s)	Baseline height (Ab)	Absolute height (Ab)	Peak width 50% (minutes)	The number of matching items	Match name	Quality	Molecular weight (amu)	CAS number	Spectral library	Entry number spectrum library	Content (mg/kg)
1	3.165	13	45021	1749	25299	0.043	1	1,4,7,10,13,16-Hexaoxacyclooctadecane	72	264.157	017455-13-9	C:\Database\NIST05a.L	100942	0.00157648
2	5.111	335	6894246	285599	307297	0.04	1	1-Propanamine, N,2-dimethyl-	72	87.105	000625-43-4	C:\Database\NIST05a.L	1902	0.241412
3	5.31	368	254368	11672	33242	0.036	1	Butanal, 3-hydroxy-	72	88.052	000107-89-1	C:\Database\NIST05a.L	1994	0.00890708
4	6.555	574	921549	25709	46482	0.06	1	Cyclotrisiloxane, hexamethyl-	80	222.056	000541-05-9	C:\Database\NIST05a.L	73121	0.0322694
5	6.609	583	1250162	26409	47149	0.079	1	Cyclotrisiloxane, hexamethyl-	83	222.056	000541-05-9	C:\Database\NIST05a.L	73121	0.0437763
6	6.694	597	1093366	24714	45400	0.074	1	Cyclotrisiloxane, hexamethyl-	90	222.056	000541-05-9	C:\Database\NIST05a.L	73121	0.0382858
7	6.785	612	565727	19770	40398	0.048	1	Cyclotrisiloxane, hexamethyl-	78	222.056	000541-05-9	C:\Database\NIST05a.L	73123	0.0198098
8	6.827	619	418328	16429	37028	0.042	1	Cyclotrisiloxane, hexamethyl-	72	222.056	000541-05-9	C:\Database\NIST05a.L	73123	0.0146484
9	6.99	646	244511	12763	33257	0.03	1	Benzo[h]quinoline, 2,4-dimethyl-	72	207.105	000605-67-4	C:\Database\NIST05a.L	62243	0.00856192
10	7.624	751	85891873	1944882	1964971	0.065	1	Ethyl alcohol	91	46.042	000064-17-5	C:\Database\NIST05a.L	95	3.00763
11	8.071	825	133140	11532	31336	0.019	1	Propanamide, 2-hydroxy-	72	89.048	002043-43-8	C:\Database\NIST05a.L	2134	0.0046621
12	8.392	878	3750905	30906	50501	0.202	1	Ethyl alcohol	78	46.042	000064-17-5	C:\Database\NIST05a.L	95	0.131344
13	9.455	1054	3590340	25159	44074	0.179	1	Cyclotetrasiloxane, octamethyl-	90	296.075	000556-67-2	C:\Database\NIST05a.L	122481	0.125721
14	14.313	1858	2427019	24035	41413	0.126	1	Pentanoic acid, ethyl ester	74	130.099	000539-82-2	C:\Database\NIST05a.L	13036	0.0849857
15	14.554	1898	2605887	43976	61310	0.078	1	Cyclopentasiloxane, decamethyl-	83	370.094	000541-02-6	C:\Database\NIST05a.L	161015	0.091249
16	15.412	2040	300201395	6314538	6331714	0.07	1	Acetic acid, pentyl ester	79	130.099	000628-63-7	C:\Database\NIST05a.L	13030	10.512
17	17.612	2404	8379533	195132	211901	0.064	1	Hexanoic acid, ethyl ester	96	144.115	000123-66-0	C:\Database\NIST05a.L	20113	0.293422
18	17.769	2430	62743085	1133525	1150266	0.084	1	Hexanoic acid, ethyl ester	93	144.115	000123-66-0	C:\Database\NIST05a.L	20119	2.19704
19	18.669	2579	1591709	23648	40222	0.093	1	Styrene	95	104.063	000100-42-5	C:\Database\NIST05a.L	4752	0.0557361
20	20.433	2871	1799165	78287	94536	0.037	1	Cyclohexasiloxane, dodecamethyl-	87	444.113	000540-97-6	C:\Database\NIST05a.L	179152	0.0630004
21	21.551	3056	13893967	234545	250588	0.084	1	Propanoic acid, 2-hydroxy-, ethyl ester	78	118.063	000097-64-3	C:\Database\NIST05a.L	8459	0.486518
22	23.327	3350	3130032	59982	75829	0.08	1	Nonanal	90	142.136	000124-19-6	C:\Database\NIST05a.L	19204	0.109603
23	23.871	3440	2495609	49495	65526	0.075	1	Pyrazine, trimethyl-	91	122.084	014667-55-1	C:\Database\NIST05a.L	9507	0.0873875
24	24.645	3568	4974659	123549	139841	0.061	1	Octanoic acid, ethyl ester	86	172.146	000106-32-1	C:\Database\NIST05a.L	37529	0.174195
25	25.068	3638	4763737	115541	131977	0.061	1	1-Octen-3-ol	80	128.12	003391-86-4	C:\Database\NIST05a.L	12049	0.166809
26	25.623	3730	217656737	5636296	5652921	0.061	1	Furfural	95	96.021	000098-01-1	C:\Database\NIST05a.L	2677	7.62158
27	25.853	3768	16007666	529594	546296	0.068	1	Cycloheptasiloxane, tetradecamethyl-	90	518.132	000107-50-6	C:\Database\NIST05a.L	185541	0.560532
28	26.191	3824	6653344	125890	142707	0.066	1	Pyrazine, tetramethyl-	95	136.1	001124-11-4	C:\Database\NIST05a.L	15661	0.232977
29	26.608	3893	2316303	56242	73201	0.061	1	Pentadecane	96	212.25	000629-62-9	C:\Database\NIST05a.L	66066	0.0811088
30	27.031	3963	4182012	62035	79137	0.096	1	Ethanone, 1-(2-furanyl)-	93	110.037	001192-62-7	C:\Database\NIST05a.L	5616	0.146439
31	27.714	4076	18751609	489875	507209	0.06	1	Benzaldehyde	97	106.042	000100-52-7	C:\Database\NIST05a.L	4936	0.656616
32	27.853	4099	2394895	47404	64784	0.076	1	2-Furanmethanol, acetate	93	140.047	000623-17-6	C:\Database\NIST05a.L	17707	0.0838608
33	27.998	4123	1818681	38847	56277	0.069	1	2,3-Butanediol	80	90.068	000513-85-9	C:\Database\NIST05a.L	2245	0.0636838
34	28.137	4146	6101346	169729	187206	0.055	1	Ethyl dl-2-hydroxycaproate	72	160.11	006946-90-3	C:\Database\NIST05a.L	29870	0.213648
35	28.971	4284	3038749	60946	78706	0.072	1	Methoxyacetic acid, 3-methylbutyl ester	72	160.11	1000282-41-1	C:\Database\NIST05a.L	29901	0.106406
36	29.164	4316	16491103	406234	424059	0.062	1	2-Furancarboxaldehyde, 5-methyl-	95	110.037	000620-02-0	C:\Database\NIST05a.L	5621	0.577461
37	29.575	4384	2304964	56049	74014	0.063	1	Propylene Glycol	78	76.052	000057-55-6	C:\Database\NIST05a.L	916	0.0807118
38	30.535	4543	2452848	58149	76440	0.065	1	2-Acetyl-5-methylfuran	90	124.052	001193-79-9	C:\Database\NIST05a.L	10089	0.0858901
39	31.128	4641	2319205	52469	70959	0.067	1	Decanoic acid, ethyl ester	76	200.178	000110-38-3	C:\Database\NIST05a.L	57085	0.0812104
40	31.49	4701	5270194	49669	68282	0.144	1	Benzeneacetaldehyde	90	120.058	000122-78-1	C:\Database\NIST05a.L	9081	0.184544
41	31.835	4758	24999470	657987	676718	0.059	1	2-Furanmethanol	97	98.037	000098-00-0	C:\Database\NIST05a.L	3017	0.875394
42	32.366	4846	5333851	152186	171097	0.055	1	Butanedioic acid, diethyl ester	90	174.089	000123-25-1	C:\Database\NIST05a.L	39322	0.186773
43	35.677	5394	3183238	149564	170272	0.035	1	Cyclononasiloxane, octadecamethyl-	87	666.169	000556-71-8	C:\Database\NIST05a.L	189576	0.111466
44	35.756	5407	13728430	437040	457794	0.049	1	Benzeneacetic acid, ethyl ester	91	164.084	000101-97-3	C:\Database\NIST05a.L	31803	0.480721
45	36.584	5544	8597353	234279	255780	0.056	1	Acetic acid, 2-phenylethyl ester	90	164.084	000103-45-7	C:\Database\NIST05a.L	31818	0.301049
46	38.046	5786	8898949	183022	206860	0.069	1	Benzyl Alcohol	98	108.058	000100-51-6	C:\Database\NIST05a.L	5223	0.31161
47	38.293	5827	1267682	31572	55976	0.059	1	Benzenepropanoic acid, ethyl ester	70	178.099	002021-28-5	C:\Database\NIST05a.L	41449	0.0443898
48	38.904	5928	86595589	2880421	2906194	0.048	1	Phenylethyl Alcohol	94	122.073	000060-12-8	C:\Database\NIST05a.L	9612	3.03227
49	39.393	6009	1730796	48165	75033	0.054	1	Benzeneacetaldehyde, .alpha.-ethylidene-	96	146.073	004411-89-6	C:\Database\NIST05a.L	20761	0.0606064
50	40.209	6144	4061490	123312	152002	0.051	1	Ethanone, 1-(1H-pyrrol-2-yl)-	97	109.053	001072-83-9	C:\Database\NIST05a.L	5445	0.142219
51	40.759	6235	2024130	34419	64353	0.081	1	Phenol	95	94.042	000108-95-2	C:\Database\NIST05a.L	2529	0.0708779
52	41.284	6322	3802653	72982	104095	0.073	1	1H-Pyrrole-2-carboxaldehyde	87	95.037	001003-29-8	C:\Database\NIST05a.L	2614	0.133156
53	42.577	6536	6118135	90232	124242	0.09	1	1H-Pyrrole-2-carboxaldehyde, 1-methyl-	70	109.053	001192-58-1	C:\Database\NIST05a.L	5448	0.214236
54	43.067	6617	2072241	43522	78635	0.066	1	12-Crown-4	72	176.105	000294-93-9	C:\Database\NIST05a.L	40673	0.0725626
55	43.381	6669	3517508	52076	87889	0.09	1	15-Crown-5	87	220.131	033100-27-5	C:\Database\NIST05a.L	70736	0.123171
56	44.36	6831	4281382	59678	97692	0.12	1	15-Crown-5	86	220.131	033100-27-5	C:\Database\NIST05a.L	70736	0.149919
57	44.565	6865	5939266	64927	103400	0.12	1	12-Crown-4	80	176.105	000294-93-9	C:\Database\NIST05a.L	40673	0.207972
58	44.668	6882	2266671	60420	99122	0.063	1	15-Crown-5	72	220.131	033100-27-5	C:\Database\NIST05a.L	70736	0.0793709
59	44.813	6906	31290241	860433	899470	0.054	1	Hexadecanoic acid, ethyl ester	99	284.272	000628-97-7	C:\Database\NIST05a.L	114844	1.09567
60	45.072	6949	4626039	67212	106826	0.103	1	15-Crown-5	80	220.131	033100-27-5	C:\Database\NIST05a.L	70736	0.161988
61	45.205	6971	5006874	65593	105503	0.097	1	15-Crown-5	80	220.131	033100-27-5	C:\Database\NIST05a.L	70736	0.175323
62	45.314	6989	9803056	87243	127401	0.142	1	15-Crown-5	80	220.131	033100-27-5	C:\Database\NIST05a.L	70736	0.343269
63	45.701	7053	6628913	124437	165469	0.073	1	Phenol, 2,4-bis(1,1-dimethylethyl)-	83	206.167	000096-76-4	C:\Database\NIST05a.L	61438	0.232121
64	46.015	7105	14670290	79839	121573	0.227	1	15-Crown-5	86	220.131	033100-27-5	C:\Database\NIST05a.L	70735	0.513702
65	46.16	7129	2961641	70082	112142	0.063	1	15-Crown-5	72	220.131	033100-27-5	C:\Database\NIST05a.L	70736	0.103706
66	46.22	7139	2359684	68337	110530	0.056	1	15-Crown-5	80	220.131	033100-27-5	C:\Database\NIST05a.L	70736	0.0826279
67	46.758	7228	5682426	70670	114074	0.105	1	15-Crown-5	86	220.131	033100-27-5	C:\Database\NIST05a.L	70736	0.198979
68	46.982	7265	5469377	70569	114476	0.094	1	15-Crown-5	80	220.131	033100-27-5	C:\Database\NIST05a.L	70736	0.191518
69	47.387	7332	4920399	71153	115960	0.094	1	15-Crown-5	87	220.131	033100-27-5	C:\Database\NIST05a.L	70736	0.172295
70	47.501	7351	6121482	74274	119345	0.111	1	12-Crown-4	78	176.105	000294-93-9	C:\Database\NIST05a.L	40673	0.214353
71	47.574	7363	7175018	72091	117323	0.166	1	12-Crown-4	72	176.105	000294-93-9	C:\Database\NIST05a.L	40671	0.251244
72	47.924	7421	8664167	73564	119579	0.144	1	12-Crown-4	72	176.105	000294-93-9	C:\Database\NIST05a.L	40673	0.303389
73	48.486	7514	6336441	71716	118991	0.116	1	15-Crown-5	83	220.131	033100-27-5	C:\Database\NIST05a.L	70736	0.22188
74	48.68	7546	7339321	76957	124676	0.125	1	12-Crown-4	86	176.105	000294-93-9	C:\Database\NIST05a.L	40671	0.256997
75	48.825	7570	5211968	72101	120142	0.1	1	12-Crown-4	72	176.105	000294-93-9	C:\Database\NIST05a.L	40673	0.182505
76	48.915	7585	6431258	71557	119798	0.15	1	12-Crown-4	72	176.105	000294-93-9	C:\Database\NIST05a.L	40670	0.2252
77	49.072	7611	3363641	72536	121137	0.067	1	12-Crown-4	80	176.105	000294-93-9	C:\Database\NIST05a.L	40672	0.117783
78	49.399	7665	7011473	80100	129436	0.114	1	12-Crown-4	80	176.105	000294-93-9	C:\Database\NIST05a.L	40671	0.245517
79	49.646	7706	2688383	73117	123007	0.061	1	12-Crown-4	80	176.105	000294-93-9	C:\Database\NIST05a.L	40672	0.0941377
80	49.791	7730	5786992	73647	123861	0.099	1	15-Crown-5	72	220.131	033100-27-5	C:\Database\NIST05a.L	70736	0.20264
81	49.924	7752	9782077	87907	138419	0.14	1	15-Crown-5	83	220.131	033100-27-5	C:\Database\NIST05a.L	70735	0.342534
82	50.208	7799	13713808	79748	130889	0.226	1	15-Crown-5	83	220.131	033100-27-5	C:\Database\NIST05a.L	70736	0.480209
83	50.426	7835	10964253	104001	155630	0.14	1	15-Crown-5	83	220.131	033100-27-5	C:\Database\NIST05a.L	70736	0.38393
84	50.613	7866	5096452	74699	126756	0.114	1	12-Crown-4	72	176.105	000294-93-9	C:\Database\NIST05a.L	40670	0.17846
85	50.758	7890	7761411	75221	127600	0.138	1	15-Crown-5	83	220.131	033100-27-5	C:\Database\NIST05a.L	70736	0.271777
86	51.157	7956	7218204	83091	136363	0.116	1	15-Crown-5	72	220.131	033100-27-5	C:\Database\NIST05a.L	70738	0.252756
87	51.278	7976	3072903	81889	135435	0.063	1	15-Crown-5	80	220.131	033100-27-5	C:\Database\NIST05a.L	70738	0.107602
88	51.35	7988	11943480	82290	136004	0.231	1	1,4,7,10,13,16-Hexaoxacyclooctadecane	78	264.157	017455-13-9	C:\Database\NIST05a.L	100940	0.418219
89	51.664	8040	1682436	81170	135586	0.035	1	12-Crown-4	72	176.105	000294-93-9	C:\Database\NIST05a.L	40672	0.058913
90	51.737	8052	6527436	81625	136203	0.104	1	15-Crown-5	80	220.131	033100-27-5	C:\Database\NIST05a.L	70736	0.228568
91	51.912	8081	15914378	83160	138137	0.238	1	15-Crown-5	80	220.131	033100-27-5	C:\Database\NIST05a.L	70738	0.557266
92	52.262	8139	10315004	85866	141623	0.154	1	15-Crown-5	80	220.131	033100-27-5	C:\Database\NIST05a.L	70736	0.361195
93	52.413	8164	5749094	79983	136079	0.091	1	15-Crown-5	80	220.131	033100-27-5	C:\Database\NIST05a.L	70736	0.201313
94	52.516	8181	2946527	79802	136128	0.056	1	1,4,7,10,13,16-Hexaoxacyclooctadecane	72	264.157	017455-13-9	C:\Database\NIST05a.L	100938	0.103177

## Sheet: SD7M1D0 Z
Compound number	Retention time (minutes)	Scan number	Area (Ab*s)	Baseline height (Ab)	Absolute height (Ab)	Peak width 50% (minutes)	The number of matching items	Match name	Quality	Molecular weight (amu)	CAS number	Spectral library	Entry number spectrum library	Content (mg/kg)
1	4.905	301	21273802	243388	338206	0.123	1	1-Propanamine, N,2-dimethyl-	72	87.105	000625-43-4	C:\Database\NIST05a.L	1902	1.04494
2	7.062	658	122209	10356	90902	0.02	1	2-Ethylacridine	72	207.105	055751-83-2	C:\Database\NIST05a.L	62222	0.00600276
3	7.377	710	83007133	2012068	2092244	0.062	1	Ethyl alcohol	91	46.042	000064-17-5	C:\Database\NIST05a.L	95	4.07721
4	8.307	864	497931	13638	92711	0.061	1	Propanamide, 2-hydroxy-	72	89.048	002043-43-8	C:\Database\NIST05a.L	2134	0.0244578
5	8.331	868	304857	13238	92278	0.034	1	Propanamide, 2-hydroxy-	72	89.048	002043-43-8	C:\Database\NIST05a.L	2134	0.0149742
6	8.633	918	318282	13894	92574	0.038	1	Propanamide, 2-hydroxy-	80	89.048	002043-43-8	C:\Database\NIST05a.L	2134	0.0156336
7	9.449	1053	1368723	13420	91129	0.128	1	Cyclotetrasiloxane, octamethyl-	72	296.075	000556-67-2	C:\Database\NIST05a.L	122480	0.0672301
8	14.573	1901	1715016	30696	105986	0.081	1	Cyclopentasiloxane, decamethyl-	90	370.094	000541-02-6	C:\Database\NIST05a.L	161016	0.0842396
9	15.346	2029	214011643	4896871	4971889	0.065	1	Acetic acid, pentyl ester	74	130.099	000628-63-7	C:\Database\NIST05a.L	13029	10.512
10	17.575	2398	6188038	140490	214723	0.065	1	Hexanoic acid, ethyl ester	97	144.115	000123-66-0	C:\Database\NIST05a.L	20119	0.303949
11	17.787	2433	43127522	730603	804761	0.087	1	Hexanoic acid, ethyl ester	91	144.115	000123-66-0	C:\Database\NIST05a.L	20120	2.11837
12	18.693	2583	908012	12365	86204	0.098	1	Styrene	90	104.063	000100-42-5	C:\Database\NIST05a.L	4751	0.0446005
13	20.451	2874	1394837	54128	127359	0.057	1	Cyclohexasiloxane, dodecamethyl-	91	444.113	000540-97-6	C:\Database\NIST05a.L	179153	0.0685128
14	21.479	3044	3108236	81979	154992	0.057	1	Propanoic acid, 2-hydroxy-, ethyl ester	78	118.063	000097-64-3	C:\Database\NIST05a.L	8459	0.152673
15	21.575	3060	6080835	129762	202754	0.07	1	Propanoic acid, 2-hydroxy-, ethyl ester	78	118.063	000097-64-3	C:\Database\NIST05a.L	8459	0.298683
16	23.901	3445	1587936	26354	99222	0.084	1	Pyrazine, trimethyl-	90	122.084	014667-55-1	C:\Database\NIST05a.L	9507	0.0779975
17	24.663	3571	5022861	130211	203212	0.059	1	Octanoic acid, ethyl ester	90	172.146	000106-32-1	C:\Database\NIST05a.L	37529	0.246717
18	25.647	3734	137898134	3523096	3596269	0.061	1	Furfural	95	96.021	000098-01-1	C:\Database\NIST05a.L	2677	6.77339
19	25.877	3772	4024913	85162	158376	0.078	1	Cycloheptasiloxane, tetradecamethyl-	94	518.132	000107-50-6	C:\Database\NIST05a.L	185541	0.197699
20	26.215	3828	5209182	52961	126234	0.067	1	Pyrazine, tetramethyl-	94	136.1	001124-11-4	C:\Database\NIST05a.L	15664	0.255869
21	26.626	3896	1201669	30654	103998	0.059	1	Pentadecane	78	212.25	000629-62-9	C:\Database\NIST05a.L	66066	0.0590246
22	27.055	3967	1994527	38632	112052	0.076	1	Ethanone, 1-(2-furanyl)-	81	110.037	001192-62-7	C:\Database\NIST05a.L	5615	0.0979688
23	27.738	4080	17554954	465007	538546	0.059	1	Benzaldehyde	97	106.042	000100-52-7	C:\Database\NIST05a.L	4937	0.862279
24	28.995	4288	1556679	28464	102222	0.08	1	(3-Methyl-oxiran-2-yl)-methanol	81	88.052	1000194-22-9	C:\Database\NIST05a.L	2030	0.0764622
25	29.188	4320	9851102	223335	297127	0.066	1	2-Furancarboxaldehyde, 5-methyl-	95	110.037	000620-02-0	C:\Database\NIST05a.L	5621	0.483875
26	30.566	4548	1599351	34212	108245	0.071	1	2-Acetyl-5-methylfuran	87	124.052	001193-79-9	C:\Database\NIST05a.L	10090	0.0785582
27	31.146	4644	2747861	58635	132770	0.071	1	Decanoic acid, ethyl ester	72	200.178	000110-38-3	C:\Database\NIST05a.L	57077	0.134972
28	31.52	4706	3902195	33910	108110	0.164	1	Benzeneacetaldehyde	87	120.058	000122-78-1	C:\Database\NIST05a.L	9083	0.191671
29	31.865	4763	22326627	574102	648363	0.061	1	2-Furanmethanol	96	98.037	000098-00-0	C:\Database\NIST05a.L	3017	1.09666
30	32.396	4851	3230558	88597	162950	0.057	1	Butanedioic acid, diethyl ester	90	174.089	000123-25-1	C:\Database\NIST05a.L	39322	0.158681
31	35.78	5411	8389677	248374	324283	0.052	1	Benzeneacetic acid, ethyl ester	91	164.084	000101-97-3	C:\Database\NIST05a.L	31804	0.412091
32	36.602	5547	9418364	284203	361661	0.051	1	Acetic acid, 2-phenylethyl ester	90	164.084	000103-45-7	C:\Database\NIST05a.L	31806	0.462619
33	38.07	5790	5100725	151642	231858	0.052	1	Benzyl Alcohol	98	108.058	000100-51-6	C:\Database\NIST05a.L	5223	0.250542
34	38.317	5831	710779	14076	94757	0.073	1	Benzenepropanoic acid, ethyl ester	89	178.099	002021-28-5	C:\Database\NIST05a.L	41456	0.0349126
35	38.928	5932	73767138	2475188	2557024	0.047	1	Phenylethyl Alcohol	94	122.073	000060-12-8	C:\Database\NIST05a.L	9612	3.62335
36	39.417	6013	1532233	35218	117975	0.065	1	Benzeneacetaldehyde, .alpha.-ethylidene-	94	146.073	004411-89-6	C:\Database\NIST05a.L	20761	0.0752615
37	40.227	6147	4135402	90357	174640	0.066	1	Ethanone, 1-(1H-pyrrol-2-yl)-	95	109.053	001072-83-9	C:\Database\NIST05a.L	5444	0.203126
38	40.777	6238	2818167	37808	123125	0.099	1	Phenol	95	94.042	000108-95-2	C:\Database\NIST05a.L	2532	0.138425
39	41.496	6357	4970132	84852	171516	0.08	1	Dehydromevalonic lactone	83	112.052	002381-87-5	C:\Database\NIST05a.L	6201	0.244127
40	44.831	6909	34476840	669160	762103	0.071	1	Hexadecanoic acid, ethyl ester	99	284.272	000628-97-7	C:\Database\NIST05a.L	114844	1.69346
41	48.583	7530	155602510	259121	359127	0.715	1	Pyrrolo[1,2-a]pyrazine-1,4-dione, hexahydro-	93	154.074	019179-12-5	C:\Database\NIST05a.L	26189	7.64301
42	49.247	7640	16480936	167680	268939	0.132	1	12-Crown-4	72	176.105	000294-93-9	C:\Database\NIST05a.L	40670	0.809524
43	49.441	7672	12835475	143691	245315	0.149	1	12-Crown-4	72	176.105	000294-93-9	C:\Database\NIST05a.L	40670	0.630463
44	49.942	7755	27264738	140037	242599	0.249	1	12-Crown-4	72	176.105	000294-93-9	C:\Database\NIST05a.L	40670	1.33921
45	50.341	7821	8423099	130034	233348	0.088	1	12-Crown-4	72	176.105	000294-93-9	C:\Database\NIST05a.L	40670	0.413733
46	50.83	7902	4795564	122868	227102	0.065	1	15-Crown-5	86	220.131	033100-27-5	C:\Database\NIST05a.L	70736	0.235552
47	51.368	7991	6685849	123881	229123	0.076	1	15-Crown-5	72	220.131	033100-27-5	C:\Database\NIST05a.L	70735	0.328401

## Sheet: SD7M2D0 Z
Compound number	Retention time (minutes)	Scan number	Area (Ab*s)	Baseline height (Ab)	Absolute height (Ab)	Peak width 50% (minutes)	The number of matching items	Match name	Quality	Molecular weight (amu)	CAS number	Spectral library	Entry number spectrum library	Content (mg/kg)
1	3.431	57	13071	1473	41311	0.015	1	12-Crown-4	78	176.105	000294-93-9	C:\Database\NIST05a.L	40671	0.000506533
2	5.395	382	414116	20974	59767	0.033	1	Butanal, 3-hydroxy-	72	88.052	000107-89-1	C:\Database\NIST05a.L	1994	0.016048
3	5.431	388	247350	19878	58652	0.021	1	Butanal, 3-hydroxy-	72	88.052	000107-89-1	C:\Database\NIST05a.L	1994	0.0095854
4	6.41	550	431118	21073	59327	0.034	1	Cyclotrisiloxane, hexamethyl-	72	222.056	000541-05-9	C:\Database\NIST05a.L	73123	0.0167069
5	6.543	572	2352248	46463	84645	0.065	1	Cyclotrisiloxane, hexamethyl-	91	222.056	000541-05-9	C:\Database\NIST05a.L	73121	0.0911552
6	6.597	581	1731983	49571	87726	0.045	1	Cyclotrisiloxane, hexamethyl-	90	222.056	000541-05-9	C:\Database\NIST05a.L	73123	0.0671185
7	6.664	592	6097817	63725	101842	0.121	1	Cyclotrisiloxane, hexamethyl-	87	222.056	000541-05-9	C:\Database\NIST05a.L	73121	0.236305
8	6.845	622	1454834	31607	69629	0.077	1	Cyclotrisiloxane, hexamethyl-	83	222.056	000541-05-9	C:\Database\NIST05a.L	73121	0.0563783
9	7.793	779	136909084	3113664	3151182	0.065	1	Ethyl alcohol	91	46.042	000064-17-5	C:\Database\NIST05a.L	95	5.30555
10	8.21	848	16547076	174660	211957	0.158	1	Ethyl alcohol	90	46.042	000064-17-5	C:\Database\NIST05a.L	94	0.641239
11	8.307	864	47624517	191722	228968	0.304	1	Ethyl alcohol	90	46.042	000064-17-5	C:\Database\NIST05a.L	95	1.84556
12	9.461	1055	6296877	44887	81517	0.176	1	Cyclotetrasiloxane, octamethyl-	90	296.075	000556-67-2	C:\Database\NIST05a.L	122480	0.244019
13	11.539	1399	7455325	58179	93704	0.164	1	Silane, ethenyldimethoxymethyl-	74	132.061	016753-62-1	C:\Database\NIST05a.L	13753	0.288912
14	14.095	1822	2106708	41645	75852	0.077	1	Pentanoic acid, ethyl ester	86	130.099	000539-82-2	C:\Database\NIST05a.L	13043	0.08164
15	14.337	1862	13000260	123404	157500	0.138	1	Pentanoic acid, ethyl ester	93	130.099	000539-82-2	C:\Database\NIST05a.L	13043	0.503791
16	14.567	1900	4091828	62823	96812	0.089	1	Cyclopentasiloxane, decamethyl-	91	370.094	000541-02-6	C:\Database\NIST05a.L	161016	0.158568
17	15.473	2050	271260658	7065320	7098891	0.058	1	Acetic acid, pentyl ester	79	130.099	000628-63-7	C:\Database\NIST05a.L	13030	10.512
18	16.826	2274	14263879	165923	198871	0.116	1	1-Pentanol	72	88.089	000071-41-0	C:\Database\NIST05a.L	2057	0.552759
19	17.66	2412	12712542	372660	405227	0.051	1	Hexanoic acid, ethyl ester	96	144.115	000123-66-0	C:\Database\NIST05a.L	20113	0.492641
20	17.787	2433	156082135	2645816	2678324	0.087	1	Hexanoic acid, ethyl ester	93	144.115	000123-66-0	C:\Database\NIST05a.L	20113	6.04856
21	18.687	2582	1600368	21718	53812	0.093	1	Styrene	93	104.063	000100-42-5	C:\Database\NIST05a.L	4752	0.0620181
22	20.445	2873	1708551	74716	106248	0.035	1	Cyclohexasiloxane, dodecamethyl-	91	444.113	000540-97-6	C:\Database\NIST05a.L	179152	0.0662104
23	21.569	3059	32938304	665870	697173	0.074	1	Propanoic acid, 2-hydroxy-, ethyl ester	78	118.063	000097-64-3	C:\Database\NIST05a.L	8459	1.27644
24	21.901	3114	7318823	153871	185106	0.073	1	1-Hexanol	86	102.104	000111-27-3	C:\Database\NIST05a.L	4314	0.283622
25	23.889	3443	2521903	51765	83111	0.072	1	Pyrazine, trimethyl-	93	122.084	014667-55-1	C:\Database\NIST05a.L	9506	0.0977298
26	24.657	3570	5079350	132530	164170	0.057	1	Octanoic acid, ethyl ester	87	172.146	000106-32-1	C:\Database\NIST05a.L	37529	0.196837
27	25.309	3678	1290749	33774	65662	0.059	1	1-Heptanol	72	116.12	000111-70-6	C:\Database\NIST05a.L	8095	0.0500196
28	25.472	3705	8259484	131629	163579	0.079	1	Acetic acid	91	60.021	000064-19-7	C:\Database\NIST05a.L	258	0.320075
29	25.647	3734	232092934	5964459	5996477	0.06	1	Furfural	97	96.021	000098-01-1	C:\Database\NIST05a.L	2677	8.99416
30	25.871	3771	8746961	158792	190894	0.072	1	Cycloheptasiloxane, tetradecamethyl-	90	518.132	000107-50-6	C:\Database\NIST05a.L	185541	0.338966
31	26.209	3827	6239261	83071	115304	0.072	1	Pyrazine, tetramethyl-	95	136.1	001124-11-4	C:\Database\NIST05a.L	15664	0.241786
32	26.397	3858	4881345	112401	144705	0.063	1	1-Hexanol, 2-ethyl-	80	130.136	000104-76-7	C:\Database\NIST05a.L	13237	0.189164
33	26.614	3894	6007592	165747	198134	0.054	1	Pentadecane	96	212.25	000629-62-9	C:\Database\NIST05a.L	66066	0.232809
34	27.049	3966	2891515	68339	100892	0.061	1	Ethanone, 1-(2-furanyl)-	91	110.037	001192-62-7	C:\Database\NIST05a.L	5617	0.112053
35	27.732	4079	21877388	567811	600625	0.06	1	Benzaldehyde	96	106.042	000100-52-7	C:\Database\NIST05a.L	4937	0.847801
36	27.877	4103	3326172	69527	102395	0.067	1	2-Furanmethanol, acetate	96	140.047	000623-17-6	C:\Database\NIST05a.L	17707	0.128897
37	28.022	4127	2597304	54813	87736	0.071	1	2,3-Butanediol	90	90.068	000513-85-9	C:\Database\NIST05a.L	2244	0.100652
38	28.155	4149	8517556	248709	281683	0.052	1	4-Heptanol, 2,6-dimethyl-	72	144.151	000108-82-7	C:\Database\NIST05a.L	20343	0.330076
39	28.548	4214	1520696	41297	74422	0.053	1	1-Octanol	83	130.136	000111-87-5	C:\Database\NIST05a.L	13196	0.0589306
40	29.182	4319	15044537	325296	358663	0.068	1	2-Furancarboxaldehyde, 5-methyl-	93	110.037	000620-02-0	C:\Database\NIST05a.L	5621	0.583012
41	29.599	4388	4627912	122436	155962	0.058	1	Propylene Glycol	91	76.052	000057-55-6	C:\Database\NIST05a.L	916	0.179343
42	29.72	4408	3162652	80196	113768	0.058	1	Hexadecane	95	226.266	000544-76-3	C:\Database\NIST05a.L	76089	0.12256
43	30.554	4546	3358631	69766	103655	0.078	1	2-Acetyl-5-methylfuran	76	124.052	001193-79-9	C:\Database\NIST05a.L	10089	0.130155
44	31.502	4703	3940916	45480	79732	0.115	1	Benzeneacetaldehyde	90	120.058	000122-78-1	C:\Database\NIST05a.L	9081	0.15272
45	31.859	4762	44676039	1199953	1234341	0.057	1	2-Furanmethanol	97	98.037	000098-00-0	C:\Database\NIST05a.L	3017	1.7313
46	32.39	4850	5891100	166971	201561	0.055	1	Butanedioic acid, diethyl ester	94	174.089	000123-25-1	C:\Database\NIST05a.L	39320	0.228294
47	33.901	5100	1681142	47904	83071	0.056	1	Benzene, 1,2-dimethoxy-	93	138.068	000091-16-7	C:\Database\NIST05a.L	16721	0.0651483
48	35.236	5321	1083477	26191	61867	0.06	1	Spiro[5.5]undeca-1,8-diene, 1,5,5,9-tetramethyl-, (R)-	86	204.188	019912-83-5	C:\Database\NIST05a.L	59903	0.0419873
49	35.58	5378	2530576	60819	96626	0.064	1	9-Azabicyclo[6.1.0]non-4-en-9-amine, (1.alpha.,4Z,8.alpha.)-	90	138.116	066387-78-8	C:\Database\NIST05a.L	16874	0.0980659
50	35.774	5410	10374270	322346	358227	0.05	1	Benzeneacetic acid, ethyl ester	91	164.084	000101-97-3	C:\Database\NIST05a.L	31803	0.402028
51	36.602	5547	8670255	231739	268167	0.055	1	Acetic acid, 2-phenylethyl ester	90	164.084	000103-45-7	C:\Database\NIST05a.L	31818	0.335993
52	37.659	5722	738726	20236	58157	0.054	1	Phenol, 2-methoxy-	76	124.052	000090-05-1	C:\Database\NIST05a.L	10081	0.0286274
53	38.064	5789	10054952	247856	286724	0.059	1	Benzyl Alcohol	98	108.058	000100-51-6	C:\Database\NIST05a.L	5223	0.389653
54	38.928	5932	116270262	3945702	3986872	0.046	1	Phenylethyl Alcohol	94	122.073	000060-12-8	C:\Database\NIST05a.L	9612	4.50575
55	39.411	6012	2070927	59777	102245	0.052	1	Benzeneacetaldehyde, .alpha.-ethylidene-	93	146.073	004411-89-6	C:\Database\NIST05a.L	20759	0.0802534
56	40.221	6146	4017316	116068	160704	0.051	1	Ethanone, 1-(1H-pyrrol-2-yl)-	95	109.053	001072-83-9	C:\Database\NIST05a.L	5445	0.155681
57	40.771	6237	1696889	42508	88612	0.057	1	Phenol	96	94.042	000108-95-2	C:\Database\NIST05a.L	2533	0.0657585
58	41.296	6324	2516621	70663	118170	0.053	1	1H-Pyrrole-2-carboxaldehyde	81	95.037	001003-29-8	C:\Database\NIST05a.L	2614	0.0975251
59	42.589	6538	5328828	93842	144792	0.077	1	1H-Pyrrole-2-carboxaldehyde, 1-methyl-	83	109.053	001192-58-1	C:\Database\NIST05a.L	5449	0.206505
60	43.187	6637	3987683	69587	122143	0.076	1	15-Crown-5	74	220.131	033100-27-5	C:\Database\NIST05a.L	70735	0.154532
61	43.81	6740	1996644	64675	118890	0.051	1	12-Crown-4	72	176.105	000294-93-9	C:\Database\NIST05a.L	40670	0.0773747
62	43.882	6752	1970449	65934	120332	0.05	1	12-Crown-4	78	176.105	000294-93-9	C:\Database\NIST05a.L	40670	0.0763596
63	44.74	6894	4954261	77938	134632	0.106	1	15-Crown-5	87	220.131	033100-27-5	C:\Database\NIST05a.L	70736	0.191989
64	44.825	6908	15010648	266539	323457	0.077	1	Hexadecanoic acid, ethyl ester	91	284.272	000628-97-7	C:\Database\NIST05a.L	114848	0.581699
65	45.091	6952	7679210	94302	151927	0.104	1	12-Crown-4	72	176.105	000294-93-9	C:\Database\NIST05a.L	40670	0.297588
66	45.205	6971	2580544	81432	139364	0.053	1	12-Crown-4	72	176.105	000294-93-9	C:\Database\NIST05a.L	40670	0.100002
67	45.495	7019	1055965	84525	143241	0.021	1	15-Crown-5	80	220.131	033100-27-5	C:\Database\NIST05a.L	70736	0.0409212
68	45.822	7073	1616181	86981	146558	0.031	1	15-Crown-5	72	220.131	033100-27-5	C:\Database\NIST05a.L	70736	0.0626309
69	46.202	7136	2874805	89926	150514	0.053	1	12-Crown-4	80	176.105	000294-93-9	C:\Database\NIST05a.L	40670	0.111406
70	46.251	7144	2036196	88707	149426	0.038	1	12-Crown-4	80	176.105	000294-93-9	C:\Database\NIST05a.L	40670	0.0789075
71	46.359	7162	8311786	95830	156837	0.106	1	12-Crown-4	72	176.105	000294-93-9	C:\Database\NIST05a.L	40670	0.322102
72	46.522	7189	3688814	93134	154581	0.056	1	15-Crown-5	80	220.131	033100-27-5	C:\Database\NIST05a.L	70736	0.14295
73	46.619	7205	4899227	93497	155198	0.082	1	15-Crown-5	80	220.131	033100-27-5	C:\Database\NIST05a.L	70736	0.189857
74	46.674	7214	4686672	95201	157062	0.065	1	15-Crown-5	72	220.131	033100-27-5	C:\Database\NIST05a.L	70736	0.18162
75	46.776	7231	4875139	96400	158533	0.073	1	15-Crown-5	80	220.131	033100-27-5	C:\Database\NIST05a.L	70736	0.188923
76	46.843	7242	4176498	91333	153634	0.067	1	12-Crown-4	80	176.105	000294-93-9	C:\Database\NIST05a.L	40671	0.161849
77	46.982	7265	5407138	92294	154968	0.081	1	15-Crown-5	83	220.131	033100-27-5	C:\Database\NIST05a.L	70736	0.20954
78	47.054	7277	1917372	90767	153642	0.035	1	12-Crown-4	72	176.105	000294-93-9	C:\Database\NIST05a.L	40671	0.0743028
79	47.096	7284	3396559	91857	154836	0.059	1	12-Crown-4	80	176.105	000294-93-9	C:\Database\NIST05a.L	40672	0.131625
80	47.151	7293	2994402	92500	155628	0.054	1	15-Crown-5	72	220.131	033100-27-5	C:\Database\NIST05a.L	70736	0.11604
81	47.229	7306	2972042	95255	158587	0.052	1	12-Crown-4	80	176.105	000294-93-9	C:\Database\NIST05a.L	40673	0.115174
82	47.254	7310	2742806	95268	158665	0.048	1	12-Crown-4	72	176.105	000294-93-9	C:\Database\NIST05a.L	40673	0.10629
83	47.38	7331	6372524	94648	158394	0.085	1	15-Crown-5	80	220.131	033100-27-5	C:\Database\NIST05a.L	70736	0.246951
84	47.525	7355	5901891	101292	165427	0.084	1	15-Crown-5	80	220.131	033100-27-5	C:\Database\NIST05a.L	70736	0.228712
85	47.574	7363	8068714	95418	159673	0.141	1	12-Crown-4	72	176.105	000294-93-9	C:\Database\NIST05a.L	40670	0.312682
86	47.725	7388	5505462	93796	158459	0.098	1	12-Crown-4	86	176.105	000294-93-9	C:\Database\NIST05a.L	40671	0.21335
87	47.834	7406	2222078	94917	159869	0.039	1	12-Crown-4	86	176.105	000294-93-9	C:\Database\NIST05a.L	40671	0.0861108
88	47.864	7411	2093858	92563	157593	0.034	1	15-Crown-5	86	220.131	033100-27-5	C:\Database\NIST05a.L	70736	0.081142
89	47.912	7419	5481060	93423	158580	0.075	1	15-Crown-5	80	220.131	033100-27-5	C:\Database\NIST05a.L	70736	0.212404
90	48.027	7438	3101074	92786	158256	0.056	1	12-Crown-4	72	176.105	000294-93-9	C:\Database\NIST05a.L	40671	0.120174
91	48.069	7445	2709641	93372	158948	0.042	1	15-Crown-5	72	220.131	033100-27-5	C:\Database\NIST05a.L	70736	0.105005
92	48.118	7453	2612699	93242	158949	0.047	1	12-Crown-4	72	176.105	000294-93-9	C:\Database\NIST05a.L	40671	0.101248
93	48.154	7459	3934984	95058	160863	0.069	1	12-Crown-4	80	176.105	000294-93-9	C:\Database\NIST05a.L	40670	0.15249
94	48.263	7477	6051906	98472	164567	0.077	1	15-Crown-5	80	220.131	033100-27-5	C:\Database\NIST05a.L	70736	0.234526
95	48.329	7488	1515788	94499	160769	0.027	1	15-Crown-5	83	220.131	033100-27-5	C:\Database\NIST05a.L	70736	0.0587404
96	48.498	7516	10911950	116341	183069	0.115	1	1,4,7,10,13,16-Hexaoxacyclooctadecane	72	264.157	017455-13-9	C:\Database\NIST05a.L	100942	0.422864
97	48.728	7554	4783009	124701	192030	0.053	1	1,4,7,10,13,16-Hexaoxacyclooctadecane	83	264.157	017455-13-9	C:\Database\NIST05a.L	100941	0.185353
98	48.776	7562	6345988	124428	191889	0.085	1	12-Crown-4	83	176.105	000294-93-9	C:\Database\NIST05a.L	40671	0.245922
99	48.867	7577	5409964	122111	189816	0.074	1	1,4,7,10,13,16-Hexaoxacyclooctadecane	83	264.157	017455-13-9	C:\Database\NIST05a.L	100942	0.209649
100	48.988	7597	9594962	116047	184080	0.109	1	12-Crown-4	86	176.105	000294-93-9	C:\Database\NIST05a.L	40673	0.371828
101	49.096	7615	3748973	113616	181932	0.055	1	1,4,7,10,13,16-Hexaoxacyclooctadecane	83	264.157	017455-13-9	C:\Database\NIST05a.L	100938	0.145282
102	49.235	7638	12308647	131031	199719	0.116	1	1,4,7,10,13,16-Hexaoxacyclooctadecane	91	264.157	017455-13-9	C:\Database\NIST05a.L	100941	0.47699
103	49.326	7653	3794256	114123	183061	0.048	1	12-Crown-4	80	176.105	000294-93-9	C:\Database\NIST05a.L	40672	0.147037
104	49.429	7670	10101685	118490	187695	0.107	1	1,4,7,10,13,16-Hexaoxacyclooctadecane	78	264.157	017455-13-9	C:\Database\NIST05a.L	100938	0.391464
105	49.592	7697	8422194	121369	191016	0.09	1	15-Crown-5	80	220.131	033100-27-5	C:\Database\NIST05a.L	70736	0.32638
106	49.755	7724	5322085	112896	182968	0.066	1	12-Crown-4	86	176.105	000294-93-9	C:\Database\NIST05a.L	40671	0.206244
107	49.864	7742	3512470	112743	183120	0.052	1	15-Crown-5	80	220.131	033100-27-5	C:\Database\NIST05a.L	70736	0.136117
108	49.942	7755	7287646	120781	191367	0.078	1	Ethanol, 2-[2-(2-ethoxyethoxy)ethoxy]-	72	178.121	000112-50-5	C:\Database\NIST05a.L	42059	0.282414
109	49.997	7764	8456786	116320	187043	0.121	1	15-Crown-5	72	220.131	033100-27-5	C:\Database\NIST05a.L	70736	0.327721
110	50.13	7786	5126053	113447	184523	0.06	1	12-Crown-4	72	176.105	000294-93-9	C:\Database\NIST05a.L	40671	0.198647
111	50.196	7797	3623550	113956	185208	0.053	1	12-Crown-4	86	176.105	000294-93-9	C:\Database\NIST05a.L	40673	0.140421
112	50.323	7818	3987993	111795	183383	0.055	1	15-Crown-5	80	220.131	033100-27-5	C:\Database\NIST05a.L	70736	0.154544
113	50.432	7836	12149394	131634	203525	0.116	1	1,4,7,10,13,16-Hexaoxacyclooctadecane	78	264.157	017455-13-9	C:\Database\NIST05a.L	100940	0.470818
114	50.552	7856	2606627	110856	183062	0.039	1	15-Crown-5	72	220.131	033100-27-5	C:\Database\NIST05a.L	70738	0.101013
115	50.601	7864	7808327	109798	182135	0.096	1	1,4,7,10,13,16-Hexaoxacyclooctadecane	78	264.157	017455-13-9	C:\Database\NIST05a.L	100942	0.302591
116	50.71	7882	1823207	111111	183739	0.027	1	15-Crown-5	83	220.131	033100-27-5	C:\Database\NIST05a.L	70736	0.0706536
117	50.758	7890	3894036	109490	182242	0.052	1	12-Crown-4	72	176.105	000294-93-9	C:\Database\NIST05a.L	40672	0.150903
118	50.8	7897	3566820	111333	184208	0.053	1	12-Crown-4	72	176.105	000294-93-9	C:\Database\NIST05a.L	40672	0.138223
119	50.987	7928	9427858	111745	185112	0.141	1	12-Crown-4	80	176.105	000294-93-9	C:\Database\NIST05a.L	40671	0.365352
120	51.036	7936	2376196	110671	184164	0.031	1	15-Crown-5	72	220.131	033100-27-5	C:\Database\NIST05a.L	70736	0.0920833
121	51.072	7942	3763062	108709	182312	0.058	1	12-Crown-4	80	176.105	000294-93-9	C:\Database\NIST05a.L	40671	0.145828
122	51.139	7953	3508721	107141	180912	0.055	1	12-Crown-4	72	176.105	000294-93-9	C:\Database\NIST05a.L	40672	0.135971
123	51.259	7973	6363719	108771	182866	0.098	1	1,4,7,10,13,16-Hexaoxacyclooctadecane	72	264.157	017455-13-9	C:\Database\NIST05a.L	100938	0.246609
124	51.296	7979	3390092	110903	185089	0.045	1	15-Crown-5	74	220.131	033100-27-5	C:\Database\NIST05a.L	70736	0.131374
125	51.374	7992	1804086	107553	181950	0.028	1	15-Crown-5	72	220.131	033100-27-5	C:\Database\NIST05a.L	70738	0.0699127
126	51.435	8002	2206936	106137	180698	0.035	1	15-Crown-5	72	220.131	033100-27-5	C:\Database\NIST05a.L	70736	0.0855241
127	51.489	8011	4748405	108513	183215	0.058	1	15-Crown-5	80	220.131	033100-27-5	C:\Database\NIST05a.L	70738	0.184012
128	51.543	8020	2539211	105603	180459	0.033	1	1,4,7,10,13,16-Hexaoxacyclooctadecane	72	264.157	017455-13-9	C:\Database\NIST05a.L	100942	0.0984005
129	51.773	8058	7780205	104101	179568	0.111	1	15-Crown-5	80	220.131	033100-27-5	C:\Database\NIST05a.L	70736	0.301502
130	51.948	8087	7387262	106268	182193	0.09	1	15-Crown-5	80	220.131	033100-27-5	C:\Database\NIST05a.L	70736	0.286274
131	52.057	8105	2110373	104534	180761	0.034	1	15-Crown-5	87	220.131	033100-27-5	C:\Database\NIST05a.L	70736	0.081782
132	52.148	8120	5222627	104978	181442	0.083	1	15-Crown-5	72	220.131	033100-27-5	C:\Database\NIST05a.L	70738	0.202389
133	52.293	8144	15520170	117711	194561	0.16	1	12-Crown-4	72	176.105	000294-93-9	C:\Database\NIST05a.L	40671	0.601444
134	52.462	8172	4945802	101075	178386	0.065	1	12-Crown-4	80	176.105	000294-93-9	C:\Database\NIST05a.L	40672	0.191662
135	52.504	8179	2457765	101990	179412	0.04	1	12-Crown-4	72	176.105	000294-93-9	C:\Database\NIST05a.L	40671	0.0952443
136	52.534	8184	1403460	100989	178484	0.023	1	1,4,7,10,13,16-Hexaoxacyclooctadecane	78	264.157	017455-13-9	C:\Database\NIST05a.L	100940	0.0543874

## Sheet: SD7M3D0 Z
Compound number	Retention time (minutes)	Scan number	Area (Ab*s)	Baseline height (Ab)	Absolute height (Ab)	Peak width 50% (minutes)	The number of matching items	Match name	Quality	Molecular weight (amu)	CAS number	Spectral library	Entry number spectrum library	Content (mg/kg)
1	5.872	461	93262893	1634122	1656912	0.084	1	Ethyl alcohol	91	46.042	000064-17-5	C:\Database\NIST05a.L	95	4.11277
2	6.386	546	441729	11446	33821	0.064	1	Propanamide, 2-hydroxy-	72	89.048	002043-43-8	C:\Database\NIST05a.L	2134	0.0194796
3	8.162	840	33214	2209	23151	0.025	1	Ethanol, 2-(vinyloxy)-	80	88.052	000764-48-7	C:\Database\NIST05a.L	2003	0.00146469
4	9.437	1051	372891	8724	28662	0.056	1	Cyclotetrasiloxane, octamethyl-	72	296.075	000556-67-2	C:\Database\NIST05a.L	122480	0.016444
5	9.479	1058	156778	9140	29045	0.029	1	Cyclotetrasiloxane, octamethyl-	72	296.075	000556-67-2	C:\Database\NIST05a.L	122479	0.0069137
6	14.567	1900	1238731	25290	42657	0.07	1	Cyclopentasiloxane, decamethyl-	90	370.094	000541-02-6	C:\Database\NIST05a.L	161015	0.0546264
7	15.648	2079	238374693	4281811	4299000	0.116	1	Acetic acid, pentyl ester	74	130.099	000628-63-7	C:\Database\NIST05a.L	13029	10.512
8	17.165	2330	9313320	120187	137127	0.107	1	Hexanoic acid, ethyl ester	90	144.115	000123-66-0	C:\Database\NIST05a.L	20113	0.410705
9	17.775	2431	18647775	319975	336813	0.09	1	Hexanoic acid, ethyl ester	95	144.115	000123-66-0	C:\Database\NIST05a.L	20119	0.822342
10	20.439	2872	1146445	45656	62057	0.038	1	Cyclohexasiloxane, dodecamethyl-	87	444.113	000540-97-6	C:\Database\NIST05a.L	179152	0.0505567
11	21.557	3057	1917028	35791	52008	0.073	1	Ethanol, 2,2'-oxybis-	78	106.063	000111-46-6	C:\Database\NIST05a.L	4854	0.0845383
12	23.871	3440	1369305	28964	45145	0.067	1	Pyrazine, trimethyl-	90	122.084	014667-55-1	C:\Database\NIST05a.L	9506	0.0603845
13	24.651	3569	3963132	95416	111744	0.062	1	Octanoic acid, ethyl ester	74	172.146	000106-32-1	C:\Database\NIST05a.L	37529	0.174769
14	25.478	3706	13683017	261115	277600	0.079	1	Furfural	97	96.021	000098-01-1	C:\Database\NIST05a.L	2677	0.603402
15	25.623	3730	154074469	4030198	4046711	0.06	1	Furfural	97	96.021	000098-01-1	C:\Database\NIST05a.L	2677	6.79447
16	25.859	3769	5336662	101809	118367	0.069	1	Cycloheptasiloxane, tetradecamethyl-	90	518.132	000107-50-6	C:\Database\NIST05a.L	185541	0.23534
17	26.058	3802	1391061	25750	42345	0.082	1	Acetic acid	77	60.021	000064-19-7	C:\Database\NIST05a.L	257	0.0613439
18	26.191	3824	5689492	76580	93201	0.069	1	Pyrazine, tetramethyl-	95	136.1	001124-11-4	C:\Database\NIST05a.L	15661	0.250899
19	26.608	3893	2039630	43936	60635	0.065	1	Pentadecane	86	212.25	000629-62-9	C:\Database\NIST05a.L	66065	0.0899449
20	27.031	3963	1769935	39520	56299	0.064	1	Ethanone, 1-(2-furanyl)-	81	110.037	001192-62-7	C:\Database\NIST05a.L	5614	0.0780517
21	27.605	4058	630931	16537	33425	0.054	1	Benzaldehyde	81	106.042	000100-52-7	C:\Database\NIST05a.L	4936	0.0278232
22	27.72	4077	16514904	430891	447801	0.058	1	Benzaldehyde	97	106.042	000100-52-7	C:\Database\NIST05a.L	4936	0.728285
23	27.847	4098	2411421	33317	50252	0.099	1	2-Furanmethanol, acetate	87	140.047	000623-17-6	C:\Database\NIST05a.L	17707	0.10634
24	29.164	4316	14021225	338203	355387	0.061	1	2-Furancarboxaldehyde, 5-methyl-	95	110.037	000620-02-0	C:\Database\NIST05a.L	5621	0.618317
25	30.541	4544	1881196	42311	59755	0.065	1	2-Acetyl-5-methylfuran	90	124.052	001193-79-9	C:\Database\NIST05a.L	10090	0.0829582
26	31.122	4640	1992257	45048	62623	0.065	1	Decanoic acid, ethyl ester	96	200.178	000110-38-3	C:\Database\NIST05a.L	57077	0.0878558
27	31.484	4700	3163029	30947	48661	0.127	1	Benzeneacetaldehyde	81	120.058	000122-78-1	C:\Database\NIST05a.L	9081	0.139485
28	31.834	4758	9966861	212885	230733	0.073	1	2-Furanmethanol	97	98.037	000098-00-0	C:\Database\NIST05a.L	3017	0.439525
29	32.372	4847	4034518	100734	118789	0.061	1	Butanedioic acid, diethyl ester	90	174.089	000123-25-1	C:\Database\NIST05a.L	39322	0.177917
30	35.224	5319	653392	18480	37650	0.055	1	Spiro[5.5]undeca-1,8-diene, 1,5,5,9-tetramethyl-, (R)-	70	204.188	019912-83-5	C:\Database\NIST05a.L	59903	0.0288137
31	35.756	5407	11524668	344679	364134	0.051	1	Benzeneacetic acid, ethyl ester	91	164.084	000101-97-3	C:\Database\NIST05a.L	31803	0.508222
32	36.583	5544	6804051	202351	222626	0.05	1	Propanoic acid, 2-phenylethyl ester	83	178.099	000122-70-3	C:\Database\NIST05a.L	41462	0.300049
33	38.046	5786	4717103	124865	147071	0.056	1	Benzyl Alcohol	98	108.058	000100-51-6	C:\Database\NIST05a.L	5223	0.208018
34	38.904	5928	63719140	2185126	2209544	0.046	1	Phenylethyl Alcohol	95	122.073	000060-12-8	C:\Database\NIST05a.L	9612	2.80993
35	39.393	6009	1210573	36225	61897	0.051	1	Benzeneacetaldehyde, .alpha.-ethylidene-	91	146.073	004411-89-6	C:\Database\NIST05a.L	20759	0.0533846
36	40.209	6144	3089506	100587	129222	0.047	1	Ethanone, 1-(1H-pyrrol-2-yl)-	93	109.053	001072-83-9	C:\Database\NIST05a.L	5444	0.136243
37	40.758	6235	1004778	24879	57030	0.059	1	Phenol	92	94.042	000108-95-2	C:\Database\NIST05a.L	2533	0.0443093
38	41.284	6322	2210220	55783	91459	0.057	1	1H-Pyrrole-2-carboxaldehyde	87	95.037	001003-29-8	C:\Database\NIST05a.L	2614	0.0974677
39	42.209	6475	151533	11462	54854	0.022	1	1,4,7,10,13,16-Hexaoxacyclooctadecane	72	264.157	017455-13-9	C:\Database\NIST05a.L	100938	0.0066824
40	42.493	6522	986503	24612	70358	0.058	1	15-Crown-5	72	220.131	033100-27-5	C:\Database\NIST05a.L	70735	0.0435034
41	42.577	6536	2355386	66117	112569	0.053	1	1H-Pyrrole-2-carboxaldehyde, 1-methyl-	70	109.053	001192-58-1	C:\Database\NIST05a.L	5448	0.103869
42	42.952	6598	861503	22997	72602	0.062	1	15-Crown-5	78	220.131	033100-27-5	C:\Database\NIST05a.L	70735	0.0379911
43	43.381	6669	2378037	30821	84027	0.096	1	12-Crown-4	72	176.105	000294-93-9	C:\Database\NIST05a.L	40673	0.104868
44	43.471	6684	1559373	25894	79819	0.1	1	12-Crown-4	72	176.105	000294-93-9	C:\Database\NIST05a.L	40670	0.0687662
45	43.816	6741	604990	27533	84348	0.037	1	15-Crown-5	83	220.131	033100-27-5	C:\Database\NIST05a.L	70736	0.0266792
46	43.918	6758	1212555	28149	85797	0.072	1	15-Crown-5	80	220.131	033100-27-5	C:\Database\NIST05a.L	70736	0.053472
47	44.003	6772	1090239	32995	91388	0.055	1	12-Crown-4	80	176.105	000294-93-9	C:\Database\NIST05a.L	40670	0.0480781
48	44.221	6808	3523164	41525	101710	0.115	1	12-Crown-4	86	176.105	000294-93-9	C:\Database\NIST05a.L	40670	0.155367
49	44.353	6830	1740474	32945	94228	0.071	1	15-Crown-5	80	220.131	033100-27-5	C:\Database\NIST05a.L	70736	0.0767525
50	44.432	6843	463156	30471	92418	0.025	1	15-Crown-5	72	220.131	033100-27-5	C:\Database\NIST05a.L	70736	0.0204246
51	44.571	6866	3232967	32242	95366	0.124	1	12-Crown-4	86	176.105	000294-93-9	C:\Database\NIST05a.L	40670	0.142569
52	44.668	6882	1441143	32495	96425	0.062	1	15-Crown-5	72	220.131	033100-27-5	C:\Database\NIST05a.L	70736	0.0635524
53	44.813	6906	20699244	688346	753495	0.045	1	Hexadecanoic acid, ethyl ester	98	284.272	000628-97-7	C:\Database\NIST05a.L	114844	0.912809
54	44.952	6929	1930780	32625	98902	0.099	1	15-Crown-5	80	220.131	033100-27-5	C:\Database\NIST05a.L	70736	0.0851448
55	45.072	6949	1461156	34719	102008	0.064	1	12-Crown-4	72	176.105	000294-93-9	C:\Database\NIST05a.L	40672	0.064435
56	45.199	6970	1304886	35460	103828	0.052	1	15-Crown-5	72	220.131	033100-27-5	C:\Database\NIST05a.L	70736	0.0575437
57	45.254	6979	471108	32806	101608	0.024	1	15-Crown-5	83	220.131	033100-27-5	C:\Database\NIST05a.L	70736	0.0207752
58	45.701	7053	3827280	80457	153021	0.064	1	Phenol, 2,4-bis(1,1-dimethylethyl)-	80	206.167	000096-76-4	C:\Database\NIST05a.L	61438	0.168778
59	45.804	7070	702952	34580	107973	0.034	1	15-Crown-5	78	220.131	033100-27-5	C:\Database\NIST05a.L	70736	0.0309992
60	45.834	7075	1014451	35283	108945	0.039	1	12-Crown-4	86	176.105	000294-93-9	C:\Database\NIST05a.L	40671	0.0447359
61	46.009	7104	3131021	39407	114554	0.106	1	15-Crown-5	86	220.131	033100-27-5	C:\Database\NIST05a.L	70736	0.138074
62	46.13	7124	623632	32387	108547	0.032	1	15-Crown-5	80	220.131	033100-27-5	C:\Database\NIST05a.L	70736	0.0275013
63	46.329	7157	4553199	39873	117669	0.146	1	15-Crown-5	72	220.131	033100-27-5	C:\Database\NIST05a.L	70736	0.20079
64	46.396	7168	856848	32129	110475	0.044	1	15-Crown-5	72	220.131	033100-27-5	C:\Database\NIST05a.L	70736	0.0377858
65	46.48	7182	2076458	31672	110742	0.085	1	15-Crown-5	72	220.131	033100-27-5	C:\Database\NIST05a.L	70736	0.091569
66	46.613	7204	2712205	31907	112085	0.142	1	12-Crown-4	90	176.105	000294-93-9	C:\Database\NIST05a.L	40671	0.119605
67	46.746	7226	2711398	32071	113353	0.123	1	15-Crown-5	72	220.131	033100-27-5	C:\Database\NIST05a.L	70736	0.119569
68	46.879	7248	704754	28155	110570	0.037	1	15-Crown-5	72	220.131	033100-27-5	C:\Database\NIST05a.L	70738	0.0310787
69	47.03	7273	3170501	29318	113000	0.176	1	15-Crown-5	80	220.131	033100-27-5	C:\Database\NIST05a.L	70736	0.139815
70	47.163	7295	3322713	28983	113772	0.143	1	15-Crown-5	72	220.131	033100-27-5	C:\Database\NIST05a.L	70736	0.146527
71	47.441	7341	3244509	30540	117648	0.141	1	12-Crown-4	72	176.105	000294-93-9	C:\Database\NIST05a.L	40670	0.143078
72	47.628	7372	1340680	26979	115646	0.083	1	12-Crown-4	72	176.105	000294-93-9	C:\Database\NIST05a.L	40673	0.0591222
73	47.713	7386	1312929	27355	116729	0.067	1	12-Crown-4	80	176.105	000294-93-9	C:\Database\NIST05a.L	40672	0.0578984
74	47.803	7401	931710	24041	114170	0.056	1	15-Crown-5	72	220.131	033100-27-5	C:\Database\NIST05a.L	70738	0.0410871
75	47.858	7410	536069	25519	116096	0.035	1	12-Crown-4	78	176.105	000294-93-9	C:\Database\NIST05a.L	40671	0.0236399
76	47.918	7420	835184	26878	117928	0.052	1	12-Crown-4	80	176.105	000294-93-9	C:\Database\NIST05a.L	40672	0.0368305
77	47.961	7427	875909	24812	116227	0.059	1	15-Crown-5	78	220.131	033100-27-5	C:\Database\NIST05a.L	70736	0.0386264
78	48.275	7479	2475371	28757	122804	0.109	1	1,4,7,10,13,16-Hexaoxacyclooctadecane	72	264.157	017455-13-9	C:\Database\NIST05a.L	100940	0.10916
79	48.462	7510	2773863	24958	120579	0.151	1	12-Crown-4	83	176.105	000294-93-9	C:\Database\NIST05a.L	40671	0.122324
80	48.692	7548	2576156	24252	121798	0.14	1	12-Crown-4	80	176.105	000294-93-9	C:\Database\NIST05a.L	40671	0.113605
81	48.818	7569	2214743	20873	119484	0.137	1	15-Crown-5	80	220.131	033100-27-5	C:\Database\NIST05a.L	70736	0.0976672
82	49.223	7636	4903939	65139	167104	0.106	1	15-Crown-5	74	220.131	033100-27-5	C:\Database\NIST05a.L	70735	0.216257
83	49.398	7665	1409625	22864	126307	0.086	1	15-Crown-5	72	220.131	033100-27-5	C:\Database\NIST05a.L	70736	0.0621625
84	49.513	7684	697073	17033	121430	0.068	1	12-Crown-4	72	176.105	000294-93-9	C:\Database\NIST05a.L	40673	0.03074
85	49.568	7693	974671	16678	121543	0.097	1	12-Crown-4	83	176.105	000294-93-9	C:\Database\NIST05a.L	40671	0.0429817
86	49.779	7728	946631	16325	122932	0.097	1	1,4,7,10,13,16-Hexaoxacyclooctadecane	72	264.157	017455-13-9	C:\Database\NIST05a.L	100942	0.0417451
87	49.93	7753	2142800	26226	134079	0.108	1	15-Crown-5	78	220.131	033100-27-5	C:\Database\NIST05a.L	70736	0.0944946
88	50.045	7772	1219948	15490	124349	0.098	1	15-Crown-5	72	220.131	033100-27-5	C:\Database\NIST05a.L	70735	0.053798
89	50.232	7803	1189299	14739	125118	0.101	1	15-Crown-5	80	220.131	033100-27-5	C:\Database\NIST05a.L	70736	0.0524465
90	50.528	7852	235835	12184	125057	0.032	1	12-Crown-4	72	176.105	000294-93-9	C:\Database\NIST05a.L	40673	0.0104
91	50.571	7859	460058	10657	123866	0.072	1	15-Crown-5	83	220.131	033100-27-5	C:\Database\NIST05a.L	70736	0.0202879
92	50.643	7871	455515	10527	124339	0.072	1	1,4,7,10,13,16-Hexaoxacyclooctadecane	72	264.157	017455-13-9	C:\Database\NIST05a.L	100942	0.0200876
93	51.108	7948	1433903	12103	129829	0.156	1	12-Crown-4	72	176.105	000294-93-9	C:\Database\NIST05a.L	40672	0.0632332
94	51.465	8007	545791	8606	129316	0.087	1	15-Crown-5	80	220.131	033100-27-5	C:\Database\NIST05a.L	70736	0.0240686
95	51.531	8018	560074	7954	129216	0.117	1	15-Crown-5	72	220.131	033100-27-5	C:\Database\NIST05a.L	70736	0.0246985
96	51.827	8067	230827	4649	128373	0.074	1	1,4,7,10,13,16-Hexaoxacyclooctadecane	80	264.157	017455-13-9	C:\Database\NIST05a.L	100938	0.0101792
97	52.063	8106	90518	4396	130152	0.036	1	15-Crown-5	80	220.131	033100-27-5	C:\Database\NIST05a.L	70736	0.00399172
98	52.25	8137	344534	6063	134166	0.083	1	15-Crown-5	72	220.131	033100-27-5	C:\Database\NIST05a.L	70736	0.0151935

## Sheet: SD7M1D7 D
Compound number	Retention time (minutes)	Scan number	Area (Ab*s)	Baseline height (Ab)	Absolute height (Ab)	Peak width 50% (minutes)	The number of matching items	Match name	Quality	Molecular weight (amu)	CAS number	Spectral library	Entry number spectrum library	Content (mg/kg)
1	5.099	333	4211613	273446	341924	0.026	1	Cyclobutanol	72	72.058	002919-23-5	C:\Database\NIST05a.L	639	0.202937
2	6.374	544	1535732	32838	99295	0.066	1	Ethyl Acetate	72	88.052	000141-78-6	C:\Database\NIST05a.L	1981	0.0739992
3	7.54	737	103810764	2593352	2658973	0.06	1	Ethyl alcohol	91	46.042	000064-17-5	C:\Database\NIST05a.L	95	5.00212
4	9.498	1061	1149448	16721	80938	0.085	1	Cyclotetrasiloxane, octamethyl-	86	296.075	000556-67-2	C:\Database\NIST05a.L	122480	0.0553861
5	14.573	1901	2161362	36695	97953	0.085	1	Cyclopentasiloxane, decamethyl-	72	370.094	000541-02-6	C:\Database\NIST05a.L	161016	0.104145
6	15.394	2037	218159249	5040514	5101383	0.064	1	Acetic acid, pentyl ester	79	130.099	000628-63-7	C:\Database\NIST05a.L	13030	10.512
7	17.606	2403	6585865	161089	220912	0.061	1	Hexanoic acid, ethyl ester	90	144.115	000123-66-0	C:\Database\NIST05a.L	20120	0.31734
8	17.787	2433	51449481	932068	991805	0.083	1	Hexanoic acid, ethyl ester	95	144.115	000123-66-0	C:\Database\NIST05a.L	20119	2.47909
9	18.675	2580	1158803	15799	75115	0.096	1	1,3,5,7-Cyclooctatetraene	70	104.063	000629-20-9	C:\Database\NIST05a.L	4757	0.0558369
10	20.452	2874	1461843	61599	120516	0.036	1	Cyclohexasiloxane, dodecamethyl-	91	444.113	000540-97-6	C:\Database\NIST05a.L	179152	0.0704389
11	21.491	3046	2892622	78915	137764	0.052	1	Propanoic acid, 2-hydroxy-, ethyl ester, (S)-	78	118.063	000687-47-8	C:\Database\NIST05a.L	8470	0.139381
12	21.581	3061	6517895	147836	206679	0.068	1	Propanoic acid, 2-hydroxy-, ethyl ester, (S)-	78	118.063	000687-47-8	C:\Database\NIST05a.L	8470	0.314065
13	23.346	3353	3978696	90265	149034	0.068	1	Nonanal	72	142.136	000124-19-6	C:\Database\NIST05a.L	19202	0.191713
14	23.896	3444	1121941	26289	85060	0.06	1	Pyrazine, trimethyl-	87	122.084	014667-55-1	C:\Database\NIST05a.L	9506	0.0540607
15	24.663	3571	8347926	236173	294947	0.055	1	Octanoic acid, ethyl ester	91	172.146	000106-32-1	C:\Database\NIST05a.L	37529	0.402245
16	25.648	3734	32362237	746757	805534	0.065	1	Furfural	97	96.021	000098-01-1	C:\Database\NIST05a.L	2677	1.55937
17	25.877	3772	2789281	87529	146308	0.046	1	Cycloheptasiloxane, tetradecamethyl-	93	518.132	000107-50-6	C:\Database\NIST05a.L	185541	0.134401
18	25.962	3786	939853	19494	78272	0.08	1	N-Acetylisoxazolidine	72	115.063	115615-36-6	C:\Database\NIST05a.L	7545	0.0452868
19	26.21	3827	5379482	48875	107654	0.064	1	Pyrazine, tetramethyl-	95	136.1	001124-11-4	C:\Database\NIST05a.L	15657	0.25921
20	26.62	3895	1193025	32281	91062	0.051	1	Pentadecane	95	212.25	000629-62-9	C:\Database\NIST05a.L	66065	0.0574859
21	27.055	3967	1933234	45801	104583	0.064	1	Ethanone, 1-(2-furanyl)-	87	110.037	001192-62-7	C:\Database\NIST05a.L	5617	0.0931529
22	27.738	4080	4853559	122623	181408	0.061	1	Benzaldehyde	95	106.042	000100-52-7	C:\Database\NIST05a.L	4937	0.233869
23	27.883	4104	3581015	81010	139796	0.066	1	2-Furanmethanol, acetate	94	140.047	000623-17-6	C:\Database\NIST05a.L	17707	0.172551
24	28.161	4150	3451219	94830	153617	0.055	1	Ethyl dl-2-hydroxycaproate	72	160.11	006946-90-3	C:\Database\NIST05a.L	29870	0.166297
25	28.554	4215	1372046	38036	96824	0.053	1	1-Octanol	80	130.136	000111-87-5	C:\Database\NIST05a.L	13203	0.066112
26	29.188	4320	3708767	86132	144923	0.064	1	2-Furancarboxaldehyde, 5-methyl-	95	110.037	000620-02-0	C:\Database\NIST05a.L	5621	0.178707
27	29.605	4389	2065281	47904	106696	0.062	1	Propylene Glycol	72	76.052	000057-55-6	C:\Database\NIST05a.L	915	0.0995155
28	31.14	4643	4973266	126856	185653	0.058	1	Decanoic acid, ethyl ester	97	200.178	000110-38-3	C:\Database\NIST05a.L	57085	0.239637
29	31.865	4763	31120839	837515	896315	0.058	1	2-Furanmethanol	97	98.037	000098-00-0	C:\Database\NIST05a.L	3017	1.49956
30	32.397	4851	2937945	81703	140505	0.053	1	Butanedioic acid, diethyl ester	83	174.089	000123-25-1	C:\Database\NIST05a.L	39321	0.141565
31	32.608	4886	4046148	62548	121351	0.089	1	Bicyclo[3.1.1]hept-2-ene, 2,6-dimethyl-6-(4-methyl-3-pentenyl)-	70	204.188	017699-05-7	C:\Database\NIST05a.L	59930	0.194964
32	35.242	5322	2193541	67281	126625	0.052	1	3,4-Dimethylbenzyl alcohol	70	136.089	006966-10-5	C:\Database\NIST05a.L	15900	0.105696
33	35.78	5411	8818893	278887	338735	0.049	1	Benzeneacetic acid, ethyl ester	91	164.084	000101-97-3	C:\Database\NIST05a.L	31803	0.424938
34	36.602	5547	7727791	218478	279337	0.053	1	Acetic acid, 2-phenylethyl ester	90	164.084	000103-45-7	C:\Database\NIST05a.L	31818	0.372363
35	38.07	5790	5021314	147232	211242	0.052	1	Benzyl Alcohol	98	108.058	000100-51-6	C:\Database\NIST05a.L	5223	0.241952
36	38.928	5932	66105662	2221142	2287677	0.047	1	Phenylethyl Alcohol	94	122.073	000060-12-8	C:\Database\NIST05a.L	9612	3.1853
37	40.227	6147	2248925	73171	145584	0.047	1	Ethanone, 1-(1H-pyrrol-2-yl)-	94	109.053	001072-83-9	C:\Database\NIST05a.L	5443	0.108364
38	40.777	6238	840121	28229	105672	0.044	1	Phenol	96	94.042	000108-95-2	C:\Database\NIST05a.L	2533	0.0404812
39	41.163	6302	66893	4386	85358	0.025	1	3-Hydroxy-N,N-dimethylpropanamide	70	117.079	029164-29-2	C:\Database\NIST05a.L	8262	0.00322324
40	44.825	6908	30025744	906343	1027405	0.049	1	Hexadecanoic acid, ethyl ester	97	284.272	000628-97-7	C:\Database\NIST05a.L	114844	1.44679
41	45.097	6953	3812564	52579	176562	0.096	1	1,4,7,10,13,16-Hexaoxacyclooctadecane	86	264.157	017455-13-9	C:\Database\NIST05a.L	100938	0.183708
42	45.163	6964	896508	42290	167023	0.035	1	12-Crown-4	72	176.105	000294-93-9	C:\Database\NIST05a.L	40670	0.0431982
43	45.326	6991	3510996	56350	182865	0.081	1	12-Crown-4	74	176.105	000294-93-9	C:\Database\NIST05a.L	40670	0.169177
44	46.106	7120	2101611	46048	181133	0.076	1	15-Crown-5	72	220.131	033100-27-5	C:\Database\NIST05a.L	70735	0.101266
45	46.215	7138	677653	40774	177042	0.025	1	15-Crown-5	72	220.131	033100-27-5	C:\Database\NIST05a.L	70736	0.0326527
46	46.42	7172	1490512	42213	180725	0.059	1	12-Crown-4	72	176.105	000294-93-9	C:\Database\NIST05a.L	40670	0.0718203
47	46.577	7198	3512331	46549	186803	0.106	1	12-Crown-4	72	176.105	000294-93-9	C:\Database\NIST05a.L	40670	0.169242
48	46.625	7206	3127775	44441	185191	0.117	1	15-Crown-5	72	220.131	033100-27-5	C:\Database\NIST05a.L	70736	0.150712
49	47.242	7308	3090099	45083	192638	0.109	1	12-Crown-4	72	176.105	000294-93-9	C:\Database\NIST05a.L	40670	0.148896
50	47.393	7333	1413791	44700	193894	0.045	1	12-Crown-4	72	176.105	000294-93-9	C:\Database\NIST05a.L	40670	0.0681235
51	47.634	7373	707184	42577	194446	0.028	1	12-Crown-4	72	176.105	000294-93-9	C:\Database\NIST05a.L	40670	0.0340756
52	47.731	7389	1377984	38633	191551	0.059	1	12-Crown-4	80	176.105	000294-93-9	C:\Database\NIST05a.L	40670	0.0663981
53	47.961	7427	1983778	35987	191444	0.078	1	15-Crown-5	72	220.131	033100-27-5	C:\Database\NIST05a.L	70735	0.0955883
54	48.033	7439	894108	35971	192227	0.041	1	12-Crown-4	72	176.105	000294-93-9	C:\Database\NIST05a.L	40670	0.0430826
55	48.088	7448	1645204	37094	193947	0.06	1	15-Crown-5	72	220.131	033100-27-5	C:\Database\NIST05a.L	70736	0.0792741
56	48.281	7480	2238503	39218	198167	0.079	1	12-Crown-4	72	176.105	000294-93-9	C:\Database\NIST05a.L	40670	0.107862
57	48.366	7494	1471059	35579	195450	0.069	1	15-Crown-5	72	220.131	033100-27-5	C:\Database\NIST05a.L	70736	0.070883
58	48.432	7505	389613	35640	196212	0.018	1	12-Crown-4	72	176.105	000294-93-9	C:\Database\NIST05a.L	40670	0.0187735
59	48.45	7508	607164	35380	196209	0.029	1	15-Crown-5	72	220.131	033100-27-5	C:\Database\NIST05a.L	70735	0.0292562
60	49.127	7620	34258768	155454	323689	0.367	1	Pyrrolo[1,2-a]pyrazine-1,4-dione, hexahydro-	96	154.074	019179-12-5	C:\Database\NIST05a.L	26189	1.65076
61	49.248	7640	44594772	242647	412168	0.228	1	Pyrrolo[1,2-a]pyrazine-1,4-dione, hexahydro-	95	154.074	019179-12-5	C:\Database\NIST05a.L	26189	2.1488
62	49.81	7733	1452919	43483	219224	0.056	1	1,4,7,10,13,16-Hexaoxacyclooctadecane	78	264.157	017455-13-9	C:\Database\NIST05a.L	100942	0.0700089
63	49.876	7744	1195269	41144	217615	0.041	1	12-Crown-4	80	176.105	000294-93-9	C:\Database\NIST05a.L	40671	0.057594
64	50.039	7771	3609570	36050	214273	0.123	1	12-Crown-4	72	176.105	000294-93-9	C:\Database\NIST05a.L	40671	0.173927
65	50.232	7803	1074209	31000	211361	0.058	1	12-Crown-4	90	176.105	000294-93-9	C:\Database\NIST05a.L	40671	0.0517607
66	50.311	7816	1524609	32210	213389	0.065	1	1,4,7,10,13,16-Hexaoxacyclooctadecane	72	264.157	017455-13-9	C:\Database\NIST05a.L	100942	0.0734633
67	50.438	7837	3825250	58042	240660	0.085	1	15-Crown-5	74	220.131	033100-27-5	C:\Database\NIST05a.L	70736	0.18432
68	50.541	7854	461356	27282	210987	0.028	1	12-Crown-4	83	176.105	000294-93-9	C:\Database\NIST05a.L	40671	0.0222304
69	50.571	7859	1101875	25701	209755	0.071	1	15-Crown-5	74	220.131	033100-27-5	C:\Database\NIST05a.L	70736	0.0530938
70	50.734	7886	1084610	21614	207458	0.084	1	15-Crown-5	72	220.131	033100-27-5	C:\Database\NIST05a.L	70735	0.0522619
71	50.825	7901	260266	21035	207885	0.021	1	15-Crown-5	72	220.131	033100-27-5	C:\Database\NIST05a.L	70736	0.0125409
72	50.843	7904	529040	20385	207436	0.043	1	12-Crown-4	78	176.105	000294-93-9	C:\Database\NIST05a.L	40671	0.0254918
73	50.915	7916	538809	17717	205566	0.051	1	12-Crown-4	72	176.105	000294-93-9	C:\Database\NIST05a.L	40670	0.0259625
74	50.958	7923	241361	17200	205492	0.023	1	12-Crown-4	80	176.105	000294-93-9	C:\Database\NIST05a.L	40671	0.01163
75	51.024	7934	1249047	23676	212720	0.067	1	15-Crown-5	83	220.131	033100-27-5	C:\Database\NIST05a.L	70736	0.0601853
76	51.096	7946	649837	15978	205821	0.068	1	15-Crown-5	74	220.131	033100-27-5	C:\Database\NIST05a.L	70736	0.0313124
77	51.199	7963	614992	14793	205776	0.055	1	15-Crown-5	72	220.131	033100-27-5	C:\Database\NIST05a.L	70736	0.0296334
78	51.241	7970	193672	13159	204586	0.022	1	1,4,7,10,13,16-Hexaoxacyclooctadecane	78	264.157	017455-13-9	C:\Database\NIST05a.L	100940	0.00933208
79	51.471	8008	427234	14005	207948	0.051	1	1,4,7,10,13,16-Hexaoxacyclooctadecane	72	264.157	017455-13-9	C:\Database\NIST05a.L	100938	0.0205863
80	51.55	8021	342783	12125	206904	0.047	1	15-Crown-5	72	220.131	033100-27-5	C:\Database\NIST05a.L	70736	0.016517
81	51.616	8032	359990	12200	207697	0.049	1	15-Crown-5	83	220.131	033100-27-5	C:\Database\NIST05a.L	70736	0.0173461
82	51.707	8047	573011	11360	207865	0.084	1	15-Crown-5	83	220.131	033100-27-5	C:\Database\NIST05a.L	70736	0.0276105
83	51.791	8061	140342	8960	206411	0.026	1	15-Crown-5	72	220.131	033100-27-5	C:\Database\NIST05a.L	70736	0.00676238
84	51.828	8067	567398	10199	208047	0.073	1	15-Crown-5	72	220.131	033100-27-5	C:\Database\NIST05a.L	70736	0.0273401
85	52.015	8098	81265	8897	208797	0.015	1	1,4,7,10,13,16-Hexaoxacyclooctadecane	72	264.157	017455-13-9	C:\Database\NIST05a.L	100938	0.00391575
86	52.075	8108	497869	9829	210393	0.084	1	12-Crown-4	86	176.105	000294-93-9	C:\Database\NIST05a.L	40671	0.0239898
87	52.287	8143	1320188	24533	228293	0.069	1	15-Crown-5	72	220.131	033100-27-5	C:\Database\NIST05a.L	70736	0.0636132
88	52.516	8181	58671	2600	211560	0.033	1	15-Crown-5	74	220.131	033100-27-5	C:\Database\NIST05a.L	70736	0.00282706

[truncated: 26 more sheets: SD7M2D7 D, SD7M3D7 D, SD7M1D7 X, SD7M2D7 X, SD7M3D7 X, SD7M1D7 Z, SD7M2D7 Z, SD7M3D7 Z, SD7M1D20 D, SD7M2D20 D, SD7M3D20 D, SD7M1D20 X, SD7M2D20 X, SD7M3D20 X, SD7M1D20 Z, SD7M2D20 Z, SD7M3D20 Z, SD7M1D30 D, SD7M2D30 D, SD7M3D30 D …]
